# Supplementary material for: Unique organization of photosystem II supercomplexes and megacomplexes in Norway spruce
Source: Plant J. 2020 Aug 1;104(1):215–25. doi: 10.1111/tpj.14918 (PMC7590091; doi:10.1111/tpj.14918)
Supplement: Supplementary file 7 — Table S2.A list of all identified proteins from CN−PAGE bands I and II with corresponding characteristics and annotations. [file TPJ-104-215-s007.xlsx]

## Sheet: Protein_IDs_Annotated
Major Protein Ids	Gene	Protein IDs	Fasta headers	Mol. weight [kDa]	Peptides	Razor + unique peptides	Unique peptides	Sequence coverage [%]	Unique + razor sequence coverage [%]	Unique sequence coverage [%]	Q-value	Score	Intensity	MS/MS count	Sequence length	Number of proteins	Peptides band II	Peptides band I	Razor + unique peptides band II	Razor + unique peptides band I	Unique peptides band II	Unique peptides band I	Sequence coverage band II [%]	Sequence coverage band I [%]	Identification type band II	Identification type band I	Intensity band II	Intensity band I	iBAQ	iBAQ band II	iBAQ band I	LFQ intensity band II	LFQ intensity band I	MS/MS count band II	MS/MS count band I	Hit Accession	Protein names	Gene names	Status	Organism	alignment length	Percent positives	Percent identity	Bit score	e-value	Gene ontology (biological process)	Gene ontology (molecular function)	Gene ontology (cellular component)	Subcellular location [CC]
comp42859_c0_seq1	LHCA3	comp42859_c0_seq1;MA_815900g0010	comp42859_c0_seq1 LHCA3, LIGHT HARVESTING COMPLEX I SUBUNIT A3 (similar to AT1G61520) MA_815900g0010 [Picea abies];MA_815900g0010 high_confidence	31.356	5	5	5	24.9	24.9	24.9	0	99.481	2029700	183	289	2	4	5	4	5	4	5	22.1	24.9	By MS/MS	By MS/MS	1408600	621060	184520	128060	56460	1315200	326550	126	57	Q9SY97	Photosystem I chlorophyll a/b-binding protein 3-1, chloroplastic (Lhca3*1) (LHCI type III LHCA3)	LHCA3 At1g61520 T25B24.12	reviewed	Arabidopsis thaliana (Mouse-ear cress)	247	88.66	81.781	408	2.69e-145	photosynthesis, light harvesting in photosystem I [GO:0009768];protein-chromophore linkage [GO:0018298];response to cold [GO:0009409];response to high light intensity [GO:0009644];response to light stimulus [GO:0009416];response to low light intensity stimulus [GO:0009645]	chlorophyll binding [GO:0016168];metal ion binding [GO:0046872];protein domain specific binding [GO:0019904]	chloroplast [GO:0009507];chloroplast thylakoid [GO:0009534];chloroplast thylakoid membrane [GO:0009535];integral component of membrane [GO:0016021];nucleus [GO:0005634];photosystem I [GO:0009522];plastoglobule [GO:0010287];thylakoid [GO:0009579]	SUBCELLULAR LOCATION: Plastid, chloroplast thylakoid membrane {ECO:0000269|PubMed:10818090};Multi-pass membrane protein {ECO:0000255}.
comp49372_c0_seq1	ATPC1	comp49372_c0_seq1;MA_8617095g0010;MA_10433659g0010	comp49372_c0_seq1 ATPC, GAMMA SUBUNIT OF CP ATP SYNTHASE (similar to AT4G04640, AT1G15700) MA_171506g0010 [Picea abies]	42.11	3	3	3	9.5	9.5	9.5	0	22.283	119030	19	380	3	1	3	1	3	1	3	3.4	9.5	By matching	By MS/MS	9300.5	109730	5951.7	465.03	5486.7	0	78523	0	19	Q01908	ATP synthase gamma chain 1, chloroplastic (F-ATPase gamma subunit 1)	ATPC1 At4g04640 T19J18.4	reviewed	Arabidopsis thaliana (Mouse-ear cress)	319	93.1	84.326	563	0	ATP biosynthetic process [GO:0006754];ATP synthesis coupled proton transport [GO:0015986];photosynthetic electron transport in photosystem II [GO:0009772]	enzyme regulator activity [GO:0030234];proton-transporting ATP synthase activity, rotational mechanism [GO:0046933]	chloroplast [GO:0009507];chloroplast ATP synthase complex [GO:0009544];chloroplast envelope [GO:0009941];chloroplast thylakoid [GO:0009534];chloroplast thylakoid membrane [GO:0009535];cytosol [GO:0005829];mitochondrial proton-transporting ATP synthase complex, catalytic core F(1) [GO:0000275];thylakoid [GO:0009579]	SUBCELLULAR LOCATION: Plastid, chloroplast thylakoid membrane {ECO:0000250};Peripheral membrane protein {ECO:0000250}.
comp49551_c0_seq1	LHCA4	comp49551_c0_seq1;MA_65346g0010	comp49551_c0_seq1 LHCA4, LIGHT HARVESTING COMPLEX I SUBUNIT A4 (similar to AT3G47470) MA_65346g0010 [Picea abies];MA_65346g0010 high_confidence	27.679	3	3	3	11.2	11.2	11.2	0	38.879	1084000	149	251	2	3	3	3	3	3	3	11.2	11.2	By MS/MS	By MS/MS	878450	205570	108400	87845	20557	519830	109850	109	40	P27521	Chlorophyll a-b binding protein 4, chloroplastic (LHCI type III CAB-4)	LHCA4 CAB4 At3g47470 F1P2.20	reviewed	Arabidopsis thaliana (Mouse-ear cress)	252	84.52	77.381	391	1.23e-139	photosynthesis, light harvesting in photosystem I [GO:0009768];protein-chromophore linkage [GO:0018298];response to cold [GO:0009409];response to high light intensity [GO:0009644];response to karrikin [GO:0080167];response to light stimulus [GO:0009416];response to low light intensity stimulus [GO:0009645]	chlorophyll binding [GO:0016168];metal ion binding [GO:0046872];protein domain specific binding [GO:0019904]	chloroplast [GO:0009507];chloroplast envelope [GO:0009941];chloroplast thylakoid [GO:0009534];chloroplast thylakoid membrane [GO:0009535];cytosol [GO:0005829];integral component of membrane [GO:0016021];photosystem I [GO:0009522];plastoglobule [GO:0010287];thylakoid [GO:0009579]	SUBCELLULAR LOCATION: Plastid, chloroplast thylakoid membrane {ECO:0000269|PubMed:10818090, ECO:0000269|PubMed:12766230};Multi-pass membrane protein {ECO:0000255}.
comp49978_c1_seq1	STR4	comp49978_c1_seq1;MA_637173g0010;MA_106219g0010	comp49978_c1_seq1 TROL, THYLAKOID RHODANESE-LIKE (similar to AT4G01050) MA_106219g0010 [Picea abies]	49.092	3	3	3	7.3	7.3	7.3	0	21.275	56118	10	463	3	2	3	2	3	2	3	5	7.3	By MS/MS	By MS/MS	8904.8	47214	2805.9	445.24	2360.7	0	35629	1	9	Q9M158	Rhodanese-like domain-containing protein 4, chloroplastic (Protein THYLAKOID RHODANESE-LIKE) (Sulfurtransferase 4) (AtStr4)	STR4 TROL At4g01050 F2N1.31	reviewed	Arabidopsis thaliana (Mouse-ear cress)	446	60.09	44.619	314	7.44e-103	defense response to bacterium [GO:0042742];photosynthetic electron transport in photosystem II [GO:0009772]		chloroplast [GO:0009507];chloroplast envelope [GO:0009941];chloroplast thylakoid [GO:0009534];chloroplast thylakoid membrane [GO:0009535];chloroplast thylakoid membrane protein complex [GO:0098807];cytosol [GO:0005829];integral component of membrane [GO:0016021]	SUBCELLULAR LOCATION: Plastid, chloroplast envelope {ECO:0000269|PubMed:18431481, ECO:0000269|PubMed:19682289}. Plastid, chloroplast thylakoid membrane {ECO:0000269|PubMed:19682289};Multi-pass membrane protein {ECO:0000255}. Note=Mainly localized to the non-appressed regions of the thylakoid membrane. {ECO:0000269|PubMed:19682289}.
comp75366_c0_seq1	PSAL	comp75366_c0_seq1;PUT-175a-Picea_abies-4572	comp75366_c0_seq1 PSAL_A2, PHOTOSYSTEM I SUBUNIT L (similar to AT4G12800) MA_3403026g0010 [Picea abies];PUT-175a-Picea_abies-4572 PSAL_A1, PHOTOSYSTEM I SUBUNIT L (similar to AT4G12800) MA_3403026g0010 [Picea abies]	17.004	1	1	1	5	5	5	0	28.193	1744700	86	161	2	1	1	1	1	1	1	5	5	By MS/MS	By MS/MS	1360600	384090	581570	453540	128030	0	218450	52	34	Q9SUI4	Photosystem I reaction center subunit XI, chloroplastic (PSI-L) (PSI subunit V)	PSAL At4g12800 T20K18.150	reviewed	Arabidopsis thaliana (Mouse-ear cress)	161	95.03	85.093	243	2.19e-83	photosynthesis [GO:0015979]	protein domain specific binding [GO:0019904]	chloroplast [GO:0009507];chloroplast envelope [GO:0009941];chloroplast membrane [GO:0031969];chloroplast thylakoid [GO:0009534];chloroplast thylakoid membrane [GO:0009535];cytosol [GO:0005829];integral component of membrane [GO:0016021];photosystem I reaction center [GO:0009538];plastoglobule [GO:0010287];thylakoid [GO:0009579]	SUBCELLULAR LOCATION: Plastid, chloroplast membrane {ECO:0000255};Multi-pass membrane protein {ECO:0000255}.
comp75415_c0_seq1	PSBO2	comp75415_c0_seq1	comp75415_c0_seq1 PSBO, PHOTOSYSTEM II SUBUNIT O (similar to AT5G66570, AT3G50820) MA_491379g0010 [Picea abies]	36.051	26	26	5	65.1	65.1	22	0	323.31	25469000	1804	341	1	23	26	23	26	4	5	63.3	65.1	By MS/MS	By MS/MS	9635900	15833000	1340500	507150	833320	9325800	8631000	732	1072	Q9S841	Oxygen-evolving enhancer protein 1-2, chloroplastic (OEE1) (33 kDa subunit of oxygen evolving system of photosystem II) (33 kDa thylakoid membrane protein) (Manganese-stabilizing protein 2) (MSP-2) (OEC 33 kDa subunit)	PSBO2 At3g50820 F18B3.100	reviewed	Arabidopsis thaliana (Mouse-ear cress)	331	85.2	72.81	503	0	photoinhibition [GO:0010205];photosynthesis, light reaction [GO:0019684];photosystem II assembly [GO:0010207];photosystem II stabilization [GO:0042549];regulation of protein dephosphorylation [GO:0035304]	oxygen evolving activity [GO:0010242];poly(U) RNA binding [GO:0008266]	chloroplast [GO:0009507];chloroplast stroma [GO:0009570];chloroplast thylakoid [GO:0009534];chloroplast thylakoid membrane [GO:0009535];cytosol [GO:0005829];photosystem II oxygen evolving complex [GO:0009654];plastoglobule [GO:0010287];thylakoid [GO:0009579];thylakoid lumen [GO:0031977]	SUBCELLULAR LOCATION: Plastid, chloroplast thylakoid membrane {ECO:0000269|PubMed:11719511, ECO:0000269|PubMed:18431481};Peripheral membrane protein {ECO:0000269|PubMed:11719511};Lumenal side {ECO:0000269|PubMed:11719511}. Note=Associated with the photosystem II complex.
comp80139_c0_seq1	PSB27-1	comp80139_c0_seq1;MA_388691g0010	comp80139_c0_seq1 PSB27-H1, PSB27 (similar to AT1G03600) MA_388691g0010 [Picea abies];MA_388691g0010 high_confidence	19.516	2	2	2	12.6	12.6	12.6	0	14.65	83441	16	182	2	2	2	2	2	2	2	12.6	12.6	By MS/MS	By MS/MS	46488	36953	7585.5	4226.2	3359.4	32945	20438	12	4	Q9LR64	Photosystem II repair protein PSB27-H1, chloroplastic (Psb27-H1) (Thylakoid lumenal protein PSB27-H1)	PSB27-1 At1g03600 F21B7.14 F21B7.21 F21B7.22 F21B7_140	reviewed	Arabidopsis thaliana (Mouse-ear cress)	136	75.74	57.353	160	7.53e-51	cellular response to light intensity [GO:0071484];photosystem II assembly [GO:0010207];photosystem II repair [GO:0010206]		chloroplast [GO:0009507];chloroplast thylakoid [GO:0009534];chloroplast thylakoid lumen [GO:0009543];chloroplast thylakoid membrane [GO:0009535];extracellular region [GO:0005576];thylakoid [GO:0009579]	SUBCELLULAR LOCATION: Plastid, chloroplast thylakoid membrane {ECO:0000269|PubMed:16245054, ECO:0000269|PubMed:18431481};Peripheral membrane protein {ECO:0000269|PubMed:16245054};Lumenal side {ECO:0000269|PubMed:16245054}. Note=Associated with PSII on the lumenal side of the thylakoid membrane.
comp81270_c0_seq1	FTSH2	comp81270_c0_seq1;MA_188257g0010;comp94630_c0_seq1;comp94630_c0_seq2;MA_14707g0010;MA_10435918g0010;MA_10436247g0020;comp50116_c1_seq1;UCPabies_isotig07435;comp95908_c0_seq2	comp81270_c0_seq1 FTSH2/8, FTSH PROTEASE 2/8 (similar to AT2G30950, AT1G06430) no gene model assigned [Picea abies];MA_188257g0010 high_confidence	74.422	12	12	12	17.7	17.7	17.7	0	88.56	1446200	271	695	10	12	12	12	12	12	12	17.7	17.7	By MS/MS	By MS/MS	696740	749440	41319	19907	21413	566300	410040	147	124	O80860	ATP-dependent zinc metalloprotease FTSH 2, chloroplastic (AtFTSH2) (EC 3.4.24.-) (Protein VARIEGATED 2)	FTSH2 VAR2 At2g30950 F7F1.16	reviewed	Arabidopsis thaliana (Mouse-ear cress)	663	91.55	83.107	1103	0	chloroplast organization [GO:0009658];multicellular organism development [GO:0007275];photoinhibition [GO:0010205];photosystem I assembly [GO:0048564];photosystem II repair [GO:0010206];protein catabolic process [GO:0030163];proteolysis [GO:0006508];PSII associated light-harvesting complex II catabolic process [GO:0010304];reactive oxygen species metabolic process [GO:0072593];thylakoid membrane …	ATP binding [GO:0005524];ATP-dependent peptidase activity [GO:0004176];metal ion binding [GO:0046872];metalloendopeptidase activity [GO:0004222];metallopeptidase activity [GO:0008237]	chloroplast [GO:0009507];chloroplast envelope [GO:0009941];chloroplast thylakoid [GO:0009534];chloroplast thylakoid membrane [GO:0009535];integral component of membrane [GO:0016021];peroxisome [GO:0005777];thylakoid [GO:0009579];thylakoid lumen [GO:0031977]	SUBCELLULAR LOCATION: Plastid, chloroplast thylakoid membrane {ECO:0000269|PubMed:11719511, ECO:0000269|PubMed:14630971, ECO:0000269|PubMed:18431481};Single-pass membrane protein {ECO:0000269|PubMed:11719511, ECO:0000269|PubMed:14630971};Stromal side {ECO:0000269|PubMed:11719511, ECO:0000269|PubMed:14630971}.
comp92526_c0_seq1	ATPC	comp92526_c0_seq1;UCPabies_isotig09431;MA_10427963g0010	comp92526_c0_seq1 ATP3_A1, GAMMA SUBUNIT OF MT ATP SYNTHASE (similar to AT2G33040) MA_158958 [Picea abies];UCPabies_isotig09431 ATP3_A2, GAMMA SUBUNIT OF MT ATP SYNTHASE (similar to AT2G33040) MA_158958 [Picea abies];MA_10427963g0010 high_confidence	35.854	2	2	2	5.2	5.2	5.2	0	11.381	45619	2	329	3	2	1	2	1	2	1	5.2	2.1	By MS/MS	By matching	35878	9741.4	2401	1888.3	512.7	38607	0	2	0	Q96250	ATP synthase subunit gamma, mitochondrial (F-ATPase gamma subunit)	ATPC At2g33040 F25I18.22	reviewed	Arabidopsis thaliana (Mouse-ear cress)	327	81.04	66.361	449	2.99e-160	ATP biosynthetic process [GO:0006754];ATP synthesis coupled proton transport [GO:0015986]	proton-transporting ATP synthase activity, rotational mechanism [GO:0046933];zinc ion binding [GO:0008270]	cell wall [GO:0005618];chloroplast [GO:0009507];cytoplasm [GO:0005737];endoplasmic reticulum [GO:0005783];mitochondrial proton-transporting ATP synthase complex [GO:0005753];mitochondrial proton-transporting ATP synthase complex, catalytic core F(1) [GO:0000275];mitochondrion [GO:0005739];nucleolus [GO:0005730];nucleus [GO:0005634]	SUBCELLULAR LOCATION: Mitochondrion {ECO:0000269|PubMed:14671022}. Mitochondrion inner membrane {ECO:0000305|PubMed:14671022};Peripheral membrane protein {ECO:0000305|PubMed:14671022}.
comp94480_c0_seq2	LHCB1.1	comp94480_c0_seq2;PUT-175a-Picea_abies-7533;MA_131587g0010	comp94480_c0_seq2 LHCB1_A3, LIGHT HARVESTING COMPLEX II SUBUNIT B1 (similar to AT1G29920, AT1G29910, AT1G29930, AT2G34430, AT2G34420) MA_131587g0010 [Picea abies];PUT-175a-Picea_abies-7533 LHCB1_A2, LIGHT HARVESTING COMPLEX II SUBUNIT B1 (similar to AT1G29	29.138	7	7	0	29.1	29.1	0	0	169.08	35595000	861	275	3	5	7	5	7	0	0	12.4	29.1	By MS/MS	By MS/MS	13622000	21973000	4449300	1702700	2746600	18149000	20148000	362	499	P0CJ48	Chlorophyll a-b binding protein 2, chloroplastic (Chlorophyll a-b protein 165) (CAB-165) (LHCII type I CAB-2)	LHCB1.1 AB165 CAB2 LHCP-B At1g29920 F1N18.4	reviewed	Arabidopsis thaliana (Mouse-ear cress)	275	85.45	78.909	428	1.66e-153	photosynthesis, light harvesting in photosystem I [GO:0009768];protein-chromophore linkage [GO:0018298];response to blue light [GO:0009637];response to far red light [GO:0010218];response to fructose [GO:0009750];response to light stimulus [GO:0009416];response to red light [GO:0010114]	chlorophyll binding [GO:0016168];metal ion binding [GO:0046872]	apoplast [GO:0048046];chloroplast envelope [GO:0009941];chloroplast thylakoid membrane [GO:0009535];integral component of membrane [GO:0016021];nucleus [GO:0005634];photosystem I [GO:0009522];photosystem II [GO:0009523];plastoglobule [GO:0010287];thylakoid [GO:0009579]	SUBCELLULAR LOCATION: Plastid, chloroplast thylakoid membrane;Multi-pass membrane protein.
comp94480_c0_seq3	LHCB2.4	comp94480_c0_seq3;comp94480_c0_seq1;MA_267089g0010;MA_10431300g0010	comp94480_c0_seq3 LHCB2_A3, LIGHT HARVESTING COMPLEX II SUBUNIT B2 (similar to AT2G05100, AT2G05070, AT3G27690) MA_10431300g0020 [Picea abies];comp94480_c0_seq1 LHCB2_A2, LIGHT HARVESTING COMPLEX II SUBUNIT B2 (similar to AT2G05100, AT2G05070, AT3G27690) M	28.7	6	2	0	29.3	11.7	0	0	27.74	5411200	120	266	4	4	6	1	2	0	0	12	29.3	By MS/MS	By MS/MS	2542600	2868600	601250	282510	318740	1576100	1881700	62	58	Q9XF87	Chlorophyll a-b binding protein 2.4, chloroplastic (Photosystem II light harvesting complex gene 2.4) (Protein LIGHT-HARVESTING CHLOROPHYLL B-BINDING 2.4)	LHCB2.4 At3g27690 MGF10.9	reviewed	Arabidopsis thaliana (Mouse-ear cress)	264	93.18	86.742	478	1.47e-173	cellular response to abscisic acid stimulus [GO:0071215];photosynthesis, light harvesting in photosystem I [GO:0009768];photosynthesis, light harvesting in photosystem II [GO:0009769];positive regulation of reactive oxygen species biosynthetic process [GO:1903428];protein-chromophore linkage [GO:0018298];regulation of stomatal closure [GO:0090333];response to blue light [GO:0009637];response to c…	chlorophyll binding [GO:0016168];metal ion binding [GO:0046872]	chloroplast envelope [GO:0009941];chloroplast thylakoid membrane [GO:0009535];cytosol [GO:0005829];integral component of membrane [GO:0016021];photosystem I [GO:0009522];photosystem II [GO:0009523];plastoglobule [GO:0010287];PSII associated light-harvesting complex II [GO:0009517];thylakoid [GO:0009579]	SUBCELLULAR LOCATION: Plastid, chloroplast thylakoid membrane {ECO:0000269|PubMed:23995216};Multi-pass membrane protein {ECO:0000255}.
comp94552_c0_seq1	FTSH5	comp94552_c0_seq1;MA_98203g0010	comp94552_c0_seq1 FTSH1/5, FTSH PROTEASE 1/5 (similar to AT1G50250, AT5G42270) no gene model assigned [Picea abies];MA_98203g0010 medium_confidence	74.748	14	14	14	25.1	25.1	25.1	0	133.98	1362800	369	701	2	12	13	12	13	12	13	20.1	23	By MS/MS	By MS/MS	666970	695860	41298	20211	21087	602520	487710	193	176	Q9FH02	ATP-dependent zinc metalloprotease FTSH 5, chloroplastic (AtFTSH5) (EC 3.4.24.-) (Protein VARIEGATED 1)	FTSH5 FTSH2 VAR1 At5g42270 K5J14.7	reviewed	Arabidopsis thaliana (Mouse-ear cress)	714	86.83	81.232	1089	0	multicellular organism development [GO:0007275];photoinhibition [GO:0010205];photosystem I assembly [GO:0048564];photosystem II repair [GO:0010206];protein catabolic process [GO:0030163];proteolysis [GO:0006508];PSII associated light-harvesting complex II catabolic process [GO:0010304];thylakoid membrane organization [GO:0010027]	ATPase activity [GO:0016887];ATP binding [GO:0005524];ATP-dependent peptidase activity [GO:0004176];metal ion binding [GO:0046872];metalloendopeptidase activity [GO:0004222]	chloroplast [GO:0009507];chloroplast envelope [GO:0009941];chloroplast thylakoid [GO:0009534];chloroplast thylakoid membrane [GO:0009535];integral component of membrane [GO:0016021];plastid [GO:0009536];thylakoid [GO:0009579]	SUBCELLULAR LOCATION: Plastid, chloroplast thylakoid membrane {ECO:0000269|PubMed:12167156, ECO:0000269|PubMed:14630971, ECO:0000269|PubMed:18431481};Single-pass membrane protein {ECO:0000269|PubMed:12167156, ECO:0000269|PubMed:14630971};Stromal side {ECO:0000269|PubMed:12167156, ECO:0000269|PubMed:14630971}.
comp95233_c3_seq1	LHCB4.2	comp95233_c3_seq1	comp95233_c3_seq1 LHCB8/LHCB4.3/CP29, LIGHT HARVESTING COMPLEX II SUBUNIT B8 / B4.3 (similar to AT2G40100) MA_129206g0010 [Picea abies]	32.728	9	9	3	22	22	9	0	76.544	5189500	526	300	1	9	9	9	9	3	3	22	22	By MS/MS	By MS/MS	1778200	3411300	471770	161650	310120	2301200	2050500	259	267	Q9XF88	Chlorophyll a-b binding protein CP29.2, chloroplastic (LHCB4.2) (LHCII protein 4.2)	LHCB4.2 At3g08940 T16O11.12	reviewed	Arabidopsis thaliana (Mouse-ear cress)	270	72.22	63.333	329	6.54e-114	photosynthesis, light harvesting in photosystem I [GO:0009768];protein-chromophore linkage [GO:0018298];response to blue light [GO:0009637];response to far red light [GO:0010218];response to light stimulus [GO:0009416];response to red light [GO:0010114]	chlorophyll binding [GO:0016168];metal ion binding [GO:0046872]	chloroplast [GO:0009507];chloroplast envelope [GO:0009941];chloroplast thylakoid [GO:0009534];chloroplast thylakoid membrane [GO:0009535];cytosol [GO:0005829];integral component of membrane [GO:0016021];photosystem I [GO:0009522];photosystem II [GO:0009523];plastoglobule [GO:0010287];thylakoid [GO:0009579]	SUBCELLULAR LOCATION: Plastid, chloroplast thylakoid membrane;Multi-pass membrane protein.
comp96749_c0_seq1	LHCA2	comp96749_c0_seq1	comp96749_c0_seq1 LHCA2, LIGHT HARVESTING COMPLEX I SUBUNIT A2 (similar to AT3G61470) MA_18273g0010 [Picea bies]	29.671	3	3	3	11.5	11.5	11.5	0	54.643	2669500	120	278	1	3	3	3	3	3	3	11.5	11.5	By MS/MS	By MS/MS	1975200	694230	266950	197520	69423	2308400	762530	92	28	Q9SYW8	Photosystem I chlorophyll a/b-binding protein 2, chloroplastic (Lhca2) (LHCI type III LHCA2)	LHCA2 At3g61470 F2A19.70	reviewed	Arabidopsis thaliana (Mouse-ear cress)	223	91.03	83.408	397	1.54e-141	photosynthesis, light harvesting in photosystem I [GO:0009768];protein-chromophore linkage [GO:0018298];response to cold [GO:0009409];response to high light intensity [GO:0009644];response to light stimulus [GO:0009416];response to low light intensity stimulus [GO:0009645]	chlorophyll binding [GO:0016168];metal ion binding [GO:0046872];protein domain specific binding [GO:0019904]	chloroplast [GO:0009507];chloroplast thylakoid [GO:0009534];chloroplast thylakoid membrane [GO:0009535];cytosol [GO:0005829];integral component of membrane [GO:0016021];photosystem I [GO:0009522];thylakoid [GO:0009579]	SUBCELLULAR LOCATION: Plastid, chloroplast thylakoid membrane {ECO:0000269|PubMed:10818090};Multi-pass membrane protein {ECO:0000255}.
MA_10058549g0010	ELIP1	MA_10058549g0010;MA_9943060g0010;MA_10299264g0010;MA_10432802g0010;MA_183315g0010;UCPabies_isotig15126;UCPabies_isotig05033	MA_10058549g0010 high_confidence;MA_9943060g0010 medium_confidence;MA_10299264g0010 medium_confidence;MA_10432802g0010 high_confidence;MA_183315g0010 high_confidence;UCPabies_isotig15126 ELIP_B1, EARLY LIGHT-INDUCABLE PROTEIN (similar to AT3G22840, AT4G146	12.726	1	1	1	14.9	14.9	14.9	0	15.994	74484	7	121	7	0	1	0	1	0	1	0	14.9		By MS/MS	0	74484	14897	0	14897	0	16651	0	7	P93735	Early light-induced protein 1, chloroplastic	ELIP1 ELIP At3g22840 MWI23.21	reviewed	Arabidopsis thaliana (Mouse-ear cress)	107	83.18	60.748	142	2.25e-44	cellular response to blue light [GO:0071483];cellular response to far red light [GO:0071490];cellular response to heat [GO:0034605];cellular response to high light intensity [GO:0071486];cellular response to red light [GO:0071491];cellular response to UV-A [GO:0071492];photoprotection [GO:0010117];photosynthesis [GO:0015979];positive regulation of seed germination [GO:0010030];regulation of chlor…		chloroplast thylakoid membrane [GO:0009535];integral component of membrane [GO:0016021];photosystem I [GO:0009522];photosystem II [GO:0009523]	SUBCELLULAR LOCATION: Plastid, chloroplast thylakoid membrane {ECO:0000269|PubMed:10725357, ECO:0000269|PubMed:16806197, ECO:0000269|PubMed:16829586};Multi-pass membrane protein {ECO:0000255}. Note=Associated with both photosystems I and II (By similarity). Coisolates equally with monomeric (mLhcb) and trimeric (tLhcb) populations of the major LHC from photosystem II (PSII) in response to 2 hours…
MA_10090427g0010	PSAF	MA_10090427g0010;comp86403_c0_seq1	MA_10090427g0010 high_confidence;comp86403_c0_seq1 PSAF, PHOTOSYSTEM I SUBUNIT F (similar to AT1G31330) MA_10090427g0010 [Picea abies]	26.968	7	7	7	30.4	30.4	30.4	0	92.167	3114800	248	253	2	7	6	7	6	7	6	30.4	27.7	By MS/MS	By MS/MS	1793400	1321400	389350	224180	165170	1451000	405940	142	106	Q9SHE8	Photosystem I reaction center subunit III, chloroplastic (Light-harvesting complex I 17 kDa protein) (PSI-F)	PSAF At1g31330 T19E23.12	reviewed	Arabidopsis thaliana (Mouse-ear cress)	217	74.65	59.447	265	3.01e-90	photosynthesis [GO:0015979]	protein domain specific binding [GO:0019904]	chloroplast [GO:0009507];chloroplast envelope [GO:0009941];chloroplast thylakoid [GO:0009534];chloroplast thylakoid membrane [GO:0009535];integral component of membrane [GO:0016021];nucleus [GO:0005634];photosystem I reaction center [GO:0009538];plastoglobule [GO:0010287];thylakoid [GO:0009579]	SUBCELLULAR LOCATION: Plastid, chloroplast thylakoid membrane {ECO:0000269|PubMed:18431481};Single-pass membrane protein;Lumenal side.
MA_100910g0020	PSAG	MA_100910g0020;comp96747_c0_seq1	MA_100910g0020 high_confidence;comp96747_c0_seq1 PSAG, PHOTOSYSTEM I SUBUNIT G (similar to AT1G55670) MA_100910g0020 [Picea abies]	17.636	3	3	3	21.5	21.5	21.5	0	22.05	1028300	69	163	2	2	3	2	3	2	3	16	21.5	By MS/MS	By MS/MS	435070	593240	114260	48341	65915	496160	209230	23	46	Q9S7N7	Photosystem I reaction center subunit V, chloroplastic (PSI-G)	PSAG At1g55670 F20N2.21 F20N2.33 F20N2_3	reviewed	Arabidopsis thaliana (Mouse-ear cress)	170	70.59	60	185	4.49e-61	photosynthesis [GO:0015979];photosynthetic electron transport in photosystem I [GO:0009773];photosynthetic NADP+ reduction [GO:0009780];photosystem I stabilization [GO:0042550];protein stabilization [GO:0050821]		chloroplast [GO:0009507];chloroplast envelope [GO:0009941];chloroplast membrane [GO:0031969];chloroplast photosystem I [GO:0030093];chloroplast thylakoid [GO:0009534];chloroplast thylakoid membrane [GO:0009535];integral component of membrane [GO:0016021];nucleus [GO:0005634];thylakoid [GO:0009579]	SUBCELLULAR LOCATION: Plastid, chloroplast membrane {ECO:0000255};Multi-pass membrane protein {ECO:0000255}.
MA_10182777g0010	PHB3	MA_10182777g0010;MA_11864g0020	MA_10182777g0010 medium_confidence;MA_11864g0020 high_confidence	11.975	1	1	1	15.5	15.5	15.5	0	37.369	24301	5	110	2	1	1	1	1	1	1	15.5	15.5	By MS/MS	By MS/MS	24301	0	4050.2	4050.2	0	5322.3	0	3	2	O04331	Prohibitin-3, mitochondrial (Atphb3) (Protein ENHANCED ETHYLENE RESPONSE 3)	PHB3 EER3 At5g40770 K1B16.2	reviewed	Arabidopsis thaliana (Mouse-ear cress)	93	90.32	81.72	147	8.05e-46	cell division [GO:0051301];defense response to bacterium [GO:0042742];lateral root development [GO:0048527];mitochondrion organization [GO:0007005];negative regulation of cell division [GO:0051782];response to auxin [GO:0009733];response to ethylene [GO:0009723];response to nitric oxide [GO:0071731];response to salt stress [GO:0009651];salicylic acid biosynthetic process [GO:0009697]	protein-containing complex binding [GO:0044877]	chloroplast [GO:0009507];chloroplast envelope [GO:0009941];integral component of membrane [GO:0016021];mitochondrial respiratory chain complex I [GO:0005747];mitochondrion [GO:0005739];nucleolus [GO:0005730];plasma membrane [GO:0005886];vacuolar membrane [GO:0005774];vacuole [GO:0005773]	SUBCELLULAR LOCATION: Cell membrane {ECO:0000269|PubMed:15060130}. Mitochondrion inner membrane {ECO:0000269|PubMed:12837548, ECO:0000269|PubMed:14671022, ECO:0000269|PubMed:17883375, ECO:0000269|PubMed:18189341, ECO:0000269|PubMed:21841088, ECO:0000269|PubMed:9132067};Single-pass type II membrane protein {ECO:0000255}. Nucleus {ECO:0000269|PubMed:17525078}. Cytoplasm {ECO:0000269|PubMed:17525078…
MA_10427069g0010	SDH1-1	MA_10427069g0010	MA_10427069g0010 medium_confidence	40.755	1	1	1	3.8	3.8	3.8	0	8.0216	0	1	373	1	0	1	0	1	0	1	0	3.8		By MS/MS	0	0	0	0	0	0	0	0	1	O82663	Succinate dehydrogenase [ubiquinone] flavoprotein subunit 1, mitochondrial (EC 1.3.5.1) (Flavoprotein subunit 1 of complex II) (FP)	SDH1-1 At5g66760 MSN2.16	reviewed	Arabidopsis thaliana (Mouse-ear cress)	338	78.7	75.148	503	2.81e-176	mitochondrial electron transport, succinate to ubiquinone [GO:0006121];tricarboxylic acid cycle [GO:0006099]	ATP binding [GO:0005524];cobalt ion binding [GO:0050897];electron transfer activity [GO:0009055];flavin adenine dinucleotide binding [GO:0050660];oxidoreductase activity [GO:0016491];succinate dehydrogenase (ubiquinone) activity [GO:0008177];succinate dehydrogenase activity [GO:0000104]	cell wall [GO:0005618];mitochondrial respiratory chain complex II, succinate dehydrogenase complex (ubiquinone) [GO:0005749];mitochondrion [GO:0005739];plastid [GO:0009536];respiratory chain complex II [GO:0045273]	SUBCELLULAR LOCATION: Mitochondrion inner membrane {ECO:0000269|PubMed:14671022, ECO:0000305|PubMed:25732537};Peripheral membrane protein {ECO:0000269|PubMed:14671022};Matrix side {ECO:0000269|PubMed:14671022}.
MA_10427919g0010	VDAC2	MA_10427919g0010	MA_10427919g0010 high_confidence	27.345	1	1	1	7.5	7.5	7.5	0	30.96	536050	41	253	1	1	1	1	1	1	1	7.5	7.5	By MS/MS	By MS/MS	17501	518550	53605	1750.1	51855	0	244000	1	40	Q9FJX3	Mitochondrial outer membrane protein porin 2 (Voltage-dependent anion-selective channel protein 2) (AtVDAC2) (VDAC-2)	VDAC2 At5g67500 K9I9.6	reviewed	Arabidopsis thaliana (Mouse-ear cress)	206	72.82	51.942	224	1.55e-73	regulation of growth [GO:0040008]	porin activity [GO:0015288];voltage-gated anion channel activity [GO:0008308]	mitochondrial outer membrane [GO:0005741];pore complex [GO:0046930]	SUBCELLULAR LOCATION: Mitochondrion outer membrane {ECO:0000269|PubMed:19326079, ECO:0000269|PubMed:21705391}. Note=Also localized in other unidentified cellular compartments.
MA_10428523g0010	CRT2	MA_10428523g0010;MA_81991g0010;MA_116011g0010	MA_10428523g0010 high_confidence;MA_81991g0010 medium_confidence;MA_116011g0010 high_confidence	15.781	1	1	1	6.5	6.5	6.5	0	8.1375	83541	17	138	3	0	1	0	1	0	1	0	6.5		By MS/MS	0	83541	8354.1	0	8354.1	0	25952	0	17	Q38858	Calreticulin-2	CRT2 CRTL At1g09210 T12M4.8	reviewed	Arabidopsis thaliana (Mouse-ear cress)	97	75.26	64.948	139	1.18e-40	endoplasmic reticulum unfolded protein response [GO:0030968];protein folding [GO:0006457];response to endoplasmic reticulum stress [GO:0034976];response to oxidative stress [GO:0006979]	calcium ion binding [GO:0005509];carbohydrate binding [GO:0030246];unfolded protein binding [GO:0051082]	endoplasmic reticulum [GO:0005783];endoplasmic reticulum lumen [GO:0005788];endoplasmic reticulum membrane [GO:0005789];extracellular region [GO:0005576];mitochondrion [GO:0005739];secretory vesicle [GO:0099503];vacuole [GO:0005773]	SUBCELLULAR LOCATION: Endoplasmic reticulum lumen {ECO:0000255|PROSITE-ProRule:PRU10138}.
MA_10430016g0010	SDRA	MA_10430016g0010	MA_10430016g0010 high_confidence	23.936	1	1	1	8	8	8	0	27.12	0	4	224	1	0	1	0	1	0	1	0	8		By MS/MS	0	0	0	0	0	0	0	0	4	Q9S9W2	Short-chain dehydrogenase/reductase SDRA (EC 1.1.-.-) (Protein INDOLE-3-BUTYRIC ACID RESPONSE 1) (Short-chain dehydrogenase/reductase A)	SDRA IBR1 At4g05530 T1J24.9	reviewed	Arabidopsis thaliana (Mouse-ear cress)	211	81.99	66.351	295	5.72e-102	fatty acid metabolic process [GO:0006631];indolebutyric acid metabolic process [GO:0080024];response to indolebutyric acid [GO:0080026];root hair elongation [GO:0048767]	oxidoreductase activity [GO:0016491]	cytosol [GO:0005829];peroxisome [GO:0005777]	SUBCELLULAR LOCATION: Peroxisome {ECO:0000269|PubMed:19043666, ECO:0000305|PubMed:17951448}.
MA_10431300g0020	LHCB2.1	MA_10431300g0020	MA_10431300g0020 high_confidence	28.819	6	2	2	29.3	3.8	3.8	0	30.14	2851900	127	266	1	4	6	2	2	2	2	12	29.3	By MS/MS	By MS/MS	1173700	1678200	316880	130410	186470	1658800	1939800	52	75	Q9SHR7	Chlorophyll a-b binding protein 2.1, chloroplastic (Photosystem II light harvesting complex gene 2.1) (Protein LIGHT-HARVESTING CHLOROPHYLL B-BINDING 2.1)	LHCB2.1 LHCB2.3 At2g05100 F15L11.2	reviewed	Arabidopsis thaliana (Mouse-ear cress)	265	92.83	87.17	479	4.74e-174	cellular response to abscisic acid stimulus [GO:0071215];photosynthesis, light harvesting in photosystem I [GO:0009768];photosynthesis, light harvesting in photosystem II [GO:0009769];positive regulation of reactive oxygen species biosynthetic process [GO:1903428];protein-chromophore linkage [GO:0018298];regulation of stomatal closure [GO:0090333];response to blue light [GO:0009637];response to c…	chlorophyll binding [GO:0016168];metal ion binding [GO:0046872];protein domain specific binding [GO:0019904]	chloroplast [GO:0009507];chloroplast envelope [GO:0009941];chloroplast thylakoid membrane [GO:0009535];integral component of membrane [GO:0016021];mitochondrion [GO:0005739];photosystem I [GO:0009522];photosystem II [GO:0009523];plastoglobule [GO:0010287];PSII associated light-harvesting complex II [GO:0009517];thylakoid [GO:0009579]	SUBCELLULAR LOCATION: Plastid, chloroplast thylakoid membrane {ECO:0000269|PubMed:23995216};Multi-pass membrane protein {ECO:0000255}.
MA_10431493g0010	LHCA1	MA_10431493g0010;comp89736_c0_seq1	MA_10431493g0010 high_confidence;comp89736_c0_seq1 LHCA1_A1, LIGHT HARVESTING COMPLEX I SUBUNIT A1 (similar to AT3G54890) MA_10431493g0010 [Picea abies]	26.684	7	1	1	19	4	4	0	18.949	808330	115	247	2	7	5	1	1	1	1	19	19	By MS/MS	By MS/MS	612600	195730	80833	61260	19573	0	111280	79	36	Q01667	Chlorophyll a-b binding protein 6, chloroplastic (LHCI-730) (LHCII type III CAB-6) (Light-harvesting complex protein Lhca1)	LHCA1 CAB6 At3g54890 F28P10.130	reviewed	Arabidopsis thaliana (Mouse-ear cress)	202	88.61	79.208	342	2.43e-120	photosynthesis, light harvesting in photosystem I [GO:0009768];protein-chromophore linkage [GO:0018298];response to blue light [GO:0009637];response to cold [GO:0009409];response to far red light [GO:0010218];response to high light intensity [GO:0009644];response to light stimulus [GO:0009416];response to low light intensity stimulus [GO:0009645];response to red light [GO:0010114]	chlorophyll binding [GO:0016168];metal ion binding [GO:0046872];protein domain specific binding [GO:0019904]	chloroplast [GO:0009507];chloroplast envelope [GO:0009941];chloroplast thylakoid [GO:0009534];chloroplast thylakoid membrane [GO:0009535];integral component of membrane [GO:0016021];photosystem I [GO:0009522];plastoglobule [GO:0010287];thylakoid [GO:0009579]	SUBCELLULAR LOCATION: Plastid, chloroplast thylakoid membrane {ECO:0000269|PubMed:10818090};Multi-pass membrane protein {ECO:0000255}.
MA_10431917g0020	FDH1	MA_10431917g0020;MA_10431917g0010	MA_10431917g0020 high_confidence	32.647	5	5	5	11.7	11.7	11.7	0	36.492	563820	110	298	2	4	5	4	5	4	5	11.4	11.7	By MS/MS	By MS/MS	200470	363350	40273	14319	25953	242250	301260	39	71	Q9S7E4	Formate dehydrogenase, chloroplastic/mitochondrial (FDH) (EC 1.17.1.9) (NAD-dependent formate dehydrogenase)	FDH1 FDH At5g14780 T9L3_80	reviewed	Arabidopsis thaliana (Mouse-ear cress)	267	72.66	65.543	304	1.4e-102	formate catabolic process [GO:0042183];response to cadmium ion [GO:0046686]	formate dehydrogenase (NAD+) activity [GO:0008863];NAD binding [GO:0051287];oxidoreductase activity, acting on the CH-OH group of donors, NAD or NADP as acceptor [GO:0016616]	chloroplast [GO:0009507];cytosol [GO:0005829];formate dehydrogenase complex [GO:0009326];mitochondrion [GO:0005739];plastid [GO:0009536];thylakoid [GO:0009579]	SUBCELLULAR LOCATION: Mitochondrion {ECO:0000255|HAMAP-Rule:MF_03210, ECO:0000269|PubMed:14671022, ECO:0000269|Ref.7}. Plastid, chloroplast {ECO:0000269|PubMed:11074273}.
MA_10432153g0010	HCF244	MA_10432153g0010	MA_10432153g0010 high_confidence	18.226	1	1	1	9.1	9.1	9.1	0	18.52	26647	6	165	1	0	1	0	1	0	1	0	9.1		By MS/MS	0	26647	2220.6	0	2220.6	0	27807	0	6	O65502	Protein HIGH CHLOROPHYLL FLUORESCENCE PHENOTYPE 244, chloroplastic	HCF244 At4g35250 F23E12.190	reviewed	Arabidopsis thaliana (Mouse-ear cress)	79	82.28	73.418	119	5.34e-33	photosystem II assembly [GO:0010207]	translation initiation factor activity [GO:0003743]	chloroplast [GO:0009507];chloroplast stroma [GO:0009570];chloroplast thylakoid [GO:0009534];chloroplast thylakoid membrane [GO:0009535];photosystem II [GO:0009523];plasma membrane [GO:0005886];thylakoid membrane [GO:0042651]	SUBCELLULAR LOCATION: Plastid, chloroplast stroma {ECO:0000269|PubMed:23027666}. Plastid, chloroplast thylakoid membrane {ECO:0000269|PubMed:23027666};Peripheral membrane protein {ECO:0000269|PubMed:23027666};Stromal side {ECO:0000269|PubMed:23027666}. Note=Predominantly present at thylakoid membranes. {ECO:0000269|PubMed:23027666}.
MA_10432972g0030	At5g47030	MA_10432972g0030	MA_10432972g0030 high_confidence	11.914	1	1	1	8.9	8.9	8.9	0	8.1451	86324	38	112	1	1	1	1	1	1	1	8.9	8.9	By MS/MS	By MS/MS	50447	35877	14387	8407.8	5979.5	0	18586	22	16	Q96252	ATP synthase subunit delta', mitochondrial (F-ATPase delta' subunit)	At5g47030 MQD22.17	reviewed	Arabidopsis thaliana (Mouse-ear cress)	112	91.07	77.679	190	2.51e-63	ATP synthesis coupled proton transport [GO:0015986]	proton-transporting ATP synthase activity, rotational mechanism [GO:0046933];zinc ion binding [GO:0008270]	mitochondrial proton-transporting ATP synthase complex [GO:0005753];mitochondrial proton-transporting ATP synthase complex, catalytic core F(1) [GO:0000275];mitochondrion [GO:0005739];plastid [GO:0009536]	SUBCELLULAR LOCATION: Mitochondrion. Mitochondrion inner membrane.
MA_10433010g0010	At1g54780	MA_10433010g0010	MA_10433010g0010 high_confidence	32.185	6	6	6	22.6	22.6	22.6	0	73.719	717720	245	296	1	5	6	5	6	5	6	18.2	22.6	By MS/MS	By MS/MS	287810	429910	55209	22139	33070	250630	221400	118	127	Q9ZVL6	UPF0603 protein At1g54780, chloroplastic (Thylakoid lumen 18.3 kDa protein)	At1g54780 T22H22.19	reviewed	Arabidopsis thaliana (Mouse-ear cress)	232	87.07	70.69	340	4.09e-118	photosystem II repair [GO:0010206]	acid phosphatase activity [GO:0003993]	chloroplast [GO:0009507];chloroplast thylakoid [GO:0009534];chloroplast thylakoid membrane [GO:0009535];integral component of membrane [GO:0016021];nucleus [GO:0005634];thylakoid [GO:0009579];thylakoid lumen [GO:0031977]	SUBCELLULAR LOCATION: Plastid, chloroplast thylakoid membrane {ECO:0000269|PubMed:11719511, ECO:0000269|PubMed:18431481};Single-pass membrane protein {ECO:0000269|PubMed:11719511};Lumenal side {ECO:0000269|PubMed:11719511}.
MA_10433177g0020	At3g10130	MA_10433177g0020	MA_10433177g0020 high_confidence	19.436	2	2	2	10	10	10	0	19.41	178010	29	170	1	0	2	0	2	0	2	0	10		By MS/MS	0	178010	17801	0	17801	0	57803	0	29	Q9SR77	Heme-binding-like protein At3g10130, chloroplastic	At3g10130 T22K18.4	reviewed	Arabidopsis thaliana (Mouse-ear cress)	167	80.24	62.275	214	2.34e-70			chloroplast [GO:0009507];chloroplast thylakoid membrane [GO:0009535];plastoglobule [GO:0010287]	SUBCELLULAR LOCATION: Plastid, chloroplast, plastoglobule {ECO:0000269|PubMed:16461379, ECO:0000269|PubMed:22274653}.
MA_10433575g0010		MA_10433575g0010	MA_10433575g0010 high_confidence	21.827	2	2	2	12	12	12	0	18.357	78159	17	209	1	2	1	2	1	2	1	12	6.2	By MS/MS	By MS/MS	37348	40811	9769.8	4668.4	5101.4	23447	0	9	8						NaN	NaN	NaN	NaN	NaN
MA_10433631g0010	DPE2	MA_10433631g0010	MA_10433631g0010 medium_confidence	92.262	1	1	1	1.6	1.6	1.6	0	8.6405	0	2	806	1	0	1	0	1	0	1	0	1.6		By MS/MS	0	0	0	0	0	0	0	0	2	Q8RXD9	4-alpha-glucanotransferase DPE2 (EC 2.4.1.25) (Amylomaltase) (Disproportionating enzyme) (D-enzyme) (Protein DISPROPORTIONATING ENZYME 2)	DPE2 At2g40840 T20B5.4	reviewed	Arabidopsis thaliana (Mouse-ear cress)	331	70.09	56.798	370	6.52e-115	maltose catabolic process [GO:0000025];maltose metabolic process [GO:0000023];polysaccharide metabolic process [GO:0005976];starch catabolic process [GO:0005983]	4-alpha-glucanotransferase activity [GO:0004134];beta-maltose 4-alpha-glucanotransferase activity [GO:0102500];heteropolysaccharide binding [GO:0010297];starch binding [GO:2001070]	cytosol [GO:0005829]	SUBCELLULAR LOCATION: Cytoplasm, cytosol {ECO:0000269|PubMed:14996213, ECO:0000269|PubMed:16596410, ECO:0000269|PubMed:20700743}.
MA_10434852g0010	PPOX1	MA_10434852g0010	MA_10434852g0010 high_confidence	19.312	2	2	2	16.3	16.3	16.3	0	12.322	15263	1	178	1	1	2	1	2	1	2	6.2	16.3	By MS/MS	By MS/MS	7011.2	8251.4	1907.8	876.39	1031.4	0	4474	0	1	P55826	Protoporphyrinogen oxidase 1, chloroplastic (PPO1) (EC 1.3.3.4)	PPOX1 HEMG1 PPOP1 At4g01690 T15B16.13	reviewed	Arabidopsis thaliana (Mouse-ear cress)	130	85.38	66.923	194	4.61e-60	chlorophyll biosynthetic process [GO:0015995];heme biosynthetic process [GO:0006783];porphyrin-containing compound biosynthetic process [GO:0006779];protoporphyrinogen IX biosynthetic process [GO:0006782]	oxidoreductase activity [GO:0016491];oxygen-dependent protoporphyrinogen oxidase activity [GO:0004729]	chloroplast [GO:0009507];chloroplast envelope [GO:0009941];chloroplast thylakoid [GO:0009534];cytosol [GO:0005829]	SUBCELLULAR LOCATION: Plastid, chloroplast {ECO:0000305}.
MA_10435193g0010	At1g32220	MA_10435193g0010	MA_10435193g0010 medium_confidence	15.447	1	1	1	11	11	11	0	25.762	783570	55	145	1	1	1	1	1	1	1	11	11	By MS/MS	By MS/MS	156290	627280	130600	26049	104550	0	139770	30	25	Q9FVR6	Uncharacterized protein At1g32220, chloroplastic	At1g32220 F3C3.2	reviewed	Arabidopsis thaliana (Mouse-ear cress)	112	66.07	47.321	108	1.3e-29	response to oxidative stress [GO:0006979];ubiquinone-6 biosynthetic process [GO:1901006]	NADH dehydrogenase activity [GO:0003954]	chloroplast [GO:0009507];nucleus [GO:0005634];plastoglobule [GO:0010287];thylakoid [GO:0009579]	SUBCELLULAR LOCATION: Plastid, chloroplast, plastoglobule {ECO:0000269|PubMed:16461379, ECO:0000269|PubMed:22274653}.
MA_10435782g0010	GAMMACA2	MA_10435782g0010	MA_10435782g0010 high_confidence	29.856	2	2	2	6.6	6.6	6.6	0	12.131	60269	9	273	1	2	1	2	1	2	1	6.6	3.3	By MS/MS	By MS/MS	34435	25834	4304.9	2459.6	1845.3	46964	0	3	6	Q9C6B3	Gamma carbonic anhydrase 2, mitochondrial (AtCA2) (GAMMA CA2) (EC 4.2.1.-) (Transcription factor APFI)	GAMMACA2 APFI At1g47260 F8G22.2	reviewed	Arabidopsis thaliana (Mouse-ear cress)	268	86.19	72.015	412	5e-147	anther dehiscence [GO:0009901];photorespiration [GO:0009853];protein homotrimerization [GO:0070207];regulation of reactive oxygen species metabolic process [GO:2000377]	carbonate dehydratase activity [GO:0004089];identical protein binding [GO:0042802];metal ion binding [GO:0046872]	mitochondrial membrane [GO:0031966];mitochondrial respiratory chain complex I [GO:0005747];mitochondrion [GO:0005739];nucleus [GO:0005634];respiratory chain complex I [GO:0045271]	SUBCELLULAR LOCATION: Mitochondrion membrane {ECO:0000269|PubMed:14671022, ECO:0000269|PubMed:15604675, ECO:0000269|PubMed:16407270};Peripheral membrane protein {ECO:0000269|PubMed:14671022, ECO:0000269|PubMed:15604675, ECO:0000269|PubMed:16407270};Matrix side {ECO:0000269|PubMed:14671022, ECO:0000269|PubMed:15604675, ECO:0000269|PubMed:16407270}. Note=Probably integral to the membrane. {ECO:0000…
MA_10436772g0010	CPN60A1	MA_10436772g0010	MA_10436772g0010 high_confidence	58.519	1	1	1	4.9	4.9	4.9	0.0082645	7.7007	42644	3	554	1	0	1	0	1	0	1	0	4.9		By MS/MS	0	42644	1292.3	0	1292.3	0	17147	0	3	P21238	Chaperonin 60 subunit alpha 1, chloroplastic (CPN-60 alpha 1) (Protein SCHLEPPERLESS) (RuBisCO large subunit-binding protein subunit alpha 1)	CPN60A1 Cpn60-A(2) SLP At2g28000 T1E2.8	reviewed	Arabidopsis thaliana (Mouse-ear cress)	536	83.96	75.56	791	0	'de novo' protein folding [GO:0006458];chloroplast organization [GO:0009658];embryo development ending in seed dormancy [GO:0009793];protein folding [GO:0006457];protein import into mitochondrial intermembrane space [GO:0045041];protein refolding [GO:0042026]	ATP binding [GO:0005524];unfolded protein binding [GO:0051082]	apoplast [GO:0048046];chloroplast [GO:0009507];chloroplast envelope [GO:0009941];chloroplast stroma [GO:0009570];cytosol [GO:0005829];cytosolic ribosome [GO:0022626];mitochondrion [GO:0005739];peroxisome [GO:0005777];thylakoid [GO:0009579]	SUBCELLULAR LOCATION: Plastid, chloroplast.
MA_11179g0010	At5g08680	MA_11179g0010	MA_11179g0010 high_confidence	55.312	10	9	9	23.8	21.7	21.7	0	101.28	1944000	382	520	1	9	10	8	9	8	9	21.3	23.8	By MS/MS	By MS/MS	940140	1003800	74768	36159	38609	1320300	984740	231	151	Q9C5A9	ATP synthase subunit beta-3, mitochondrial (EC 7.1.2.2)	At5g08680 T2K12.16	reviewed	Arabidopsis thaliana (Mouse-ear cress)	521	82.34	76.392	773	0	mitochondrial ATP synthesis coupled proton transport [GO:0042776];response to cadmium ion [GO:0046686]	ATPase activity [GO:0016887];ATP binding [GO:0005524];copper ion binding [GO:0005507];proton-transporting ATP synthase activity, rotational mechanism [GO:0046933]	mitochondrial proton-transporting ATP synthase complex [GO:0005753];mitochondrial proton-transporting ATP synthase complex, catalytic core F(1) [GO:0000275];mitochondrion [GO:0005739];plasma membrane [GO:0005886];proton-transporting ATP synthase complex, catalytic core F(1) [GO:0045261]	SUBCELLULAR LOCATION: Mitochondrion {ECO:0000305|PubMed:25732537}. Mitochondrion inner membrane {ECO:0000250}. Note=Peripheral membrane protein.
MA_1159542g0010	MTACP2	MA_1159542g0010;MA_1159556g0010;MA_3574g0020	MA_1159542g0010 high_confidence;MA_1159556g0010 medium_confidence;MA_3574g0020 high_confidence	10.24	2	2	2	29.3	29.3	29.3	0	11.388	105810	5	92	3	2	2	2	2	2	2	29.3	29.3	By MS/MS	By MS/MS	53362	52445	26452	13340	13111	42471	28272	2	3	O80800	Acyl carrier protein 2, mitochondrial (MtACP-2) (ACP) (NADH-ubiquinone oxidoreductase 9.6 kDa subunit)	MTACP2 At1g65290 T8F5.6	reviewed	Arabidopsis thaliana (Mouse-ear cress)	90	77.78	68.889	126	1.4e-39	oxidation-reduction process [GO:0055114]	acyl binding [GO:0000035];acyl carrier activity [GO:0000036];cobalt ion binding [GO:0050897];metal ion binding [GO:0046872]	cytosol [GO:0005829];mitochondrial matrix [GO:0005759];mitochondrion [GO:0005739];nucleus [GO:0005634];respirasome [GO:0070469]	SUBCELLULAR LOCATION: Mitochondrion {ECO:0000305|PubMed:25732537}.
MA_128169g0010	LFG4	MA_128169g0010;UCPabies_isotig07182;comp67586_c0_seq1	MA_128169g0010 high_confidence;UCPabies_isotig07182 ATPG/PDE334_A2 ATPASE F0 COMPLEX SUBUNIT B/B / PIGMENT DEFECTIVE 334 (similar to AT4G32260) MA_128169g0010 [Picea abies];comp67586_c0_seq1 ATPG/PDE334_A1, ATPASE F0 COMPLEX SUBUNIT B/B / PIGMENT DEFECTI	21.83	3	3	3	14.9	14.9	14.9	0	18.775	117990	15	194	3	3	2	3	2	3	2	14.9	9.3	By MS/MS	By MS/MS	72274	45714	11799	7227.4	4571.4	68192	48517	7	8	Q9SA63	Protein LIFEGUARD 4 (AtLFG4)	LFG4 At1g03070 F10O3.11	reviewed	Arabidopsis thaliana (Mouse-ear cress)	92	50	31.522	29.3	0.72			integral component of membrane [GO:0016021]	SUBCELLULAR LOCATION: Membrane {ECO:0000255};Multi-pass membrane protein {ECO:0000255}.
MA_129206g0010	LHCB4.2	MA_129206g0010	MA_129206g0010 high_confidence	35.392	9	3	3	16.9	4.9	4.9	0	26.787	3104800	47	326	1	9	8	3	2	3	2	16.9	16.3	By MS/MS	By MS/MS	1496800	1608000	258730	124730	134000	2364100	1764900	23	24	Q9XF88	Chlorophyll a-b binding protein CP29.2, chloroplastic (LHCB4.2) (LHCII protein 4.2)	LHCB4.2 At3g08940 T16O11.12	reviewed	Arabidopsis thaliana (Mouse-ear cress)	266	72.56	63.534	325	1.18e-111	photosynthesis, light harvesting in photosystem I [GO:0009768];protein-chromophore linkage [GO:0018298];response to blue light [GO:0009637];response to far red light [GO:0010218];response to light stimulus [GO:0009416];response to red light [GO:0010114]	chlorophyll binding [GO:0016168];metal ion binding [GO:0046872]	chloroplast [GO:0009507];chloroplast envelope [GO:0009941];chloroplast thylakoid [GO:0009534];chloroplast thylakoid membrane [GO:0009535];cytosol [GO:0005829];integral component of membrane [GO:0016021];photosystem I [GO:0009522];photosystem II [GO:0009523];plastoglobule [GO:0010287];thylakoid [GO:0009579]	SUBCELLULAR LOCATION: Plastid, chloroplast thylakoid membrane;Multi-pass membrane protein.
MA_134497g0010	NAD-ME1	MA_134497g0010	MA_134497g0010 medium_confidence	58.768	1	1	1	3.4	3.4	3.4	0	15.859	102930	10	527	1	0	1	0	1	0	1	0	3.4		By MS/MS	0	102930	3549.3	0	3549.3	0	51518	0	10	Q9SIU0	NAD-dependent malic enzyme 1, mitochondrial (AtNAD-ME1) (NAD-malic enzyme 1) (EC 1.1.1.39)	NAD-ME1 At2g13560 T10F5.10	reviewed	Arabidopsis thaliana (Mouse-ear cress)	72	88.89	83.333	120	4.37e-29	malate metabolic process [GO:0006108];pyruvate metabolic process [GO:0006090]	ATP binding [GO:0005524];cobalt ion binding [GO:0050897];malate dehydrogenase (decarboxylating) (NAD+) activity [GO:0004471];malic enzyme activity [GO:0004470];NAD binding [GO:0051287];protein homodimerization activity [GO:0042803];zinc ion binding [GO:0008270]	mitochondrion [GO:0005739]	SUBCELLULAR LOCATION: Mitochondrion {ECO:0000269|PubMed:14671022, ECO:0000269|PubMed:20133948, ECO:0000269|PubMed:21841088}.
MA_15820g0010	GLO1	MA_15820g0010;MA_10434780g0010;MA_341329g0010	MA_15820g0010 high_confidence	40.506	5	5	5	16.3	16.3	16.3	0	122.84	5002300	367	367	3	3	5	3	5	3	5	12.5	16.3	By MS/MS	By MS/MS	684540	4317700	217490	29763	187730	471480	1671800	115	252	Q9LRR9	(S)-2-hydroxy-acid oxidase GLO1 (EC 1.1.3.15) (Glycolate oxidase 1) (AtGLO1) (GOX 1) (Short chain alpha-hydroxy acid oxidase GLO1)	GLO1 At3g14420 MAO2.2	reviewed	Arabidopsis thaliana (Mouse-ear cress)	367	93.73	86.104	643	0	defense response to bacterium [GO:0042742];hydrogen peroxide biosynthetic process [GO:0050665];lactate oxidation [GO:0019516];oxidative photosynthetic carbon pathway [GO:0009854]	FMN binding [GO:0010181];glycolate oxidase activity [GO:0008891];L-lactate dehydrogenase activity [GO:0004459];long-chain-(S)-2-hydroxy-long-chain-acid oxidase activity [GO:0052853];medium-chain-(S)-2-hydroxy-acid oxidase activity [GO:0052854];very-long-chain-(S)-2-hydroxy-acid oxidase activity [GO:0052852]	apoplast [GO:0048046];chloroplast [GO:0009507];chloroplast stroma [GO:0009570];cytosol [GO:0005829];cytosolic ribosome [GO:0022626];nucleus [GO:0005634];peroxisome [GO:0005777];plasmodesma [GO:0009506]
MA_16054g0010	PSAK	MA_16054g0010;UCPabies_isotig05785;comp49596_c0_seq1	MA_16054g0010 high_confidence;UCPabies_isotig05785 PSAK_A2 PHOTOSYSTEM I SUBUNIT K (similar to AT1G30380) MA_16054g0010 [Picea abies];comp49596_c0_seq1 PSAK_A1, PHOTOSYSTEM I SUBUNIT K (similar to AT1G30380) MA_16054g0010 [Picea abies]	13.755	1	1	1	6.7	6.7	6.7	0	11.51	1491200	141	135	3	1	1	1	1	1	1	6.7	6.7	By MS/MS	By MS/MS	1163100	328060	298240	232630	65611	0	142340	79	62	Q9SUI5	Photosystem I reaction center subunit psaK, chloroplastic (PSI-K) (Photosystem I subunit X)	PSAK At1g30380 T4K22.2	reviewed	Arabidopsis thaliana (Mouse-ear cress)	132	78.79	63.636	165	4e-54	photosynthesis [GO:0015979]		chloroplast [GO:0009507];chloroplast thylakoid [GO:0009534];chloroplast thylakoid membrane [GO:0009535];integral component of membrane [GO:0016021];nucleus [GO:0005634];photosystem I [GO:0009522];thylakoid [GO:0009579]	SUBCELLULAR LOCATION: Plastid, chloroplast thylakoid membrane {ECO:0000250};Multi-pass membrane protein {ECO:0000250}.
MA_17217g0020	PSBT	MA_17217g0020;comp96784_c0_seq1	MA_17217g0020 medium_confidence;comp96784_c0_seq1 PSBTN, PHOTOSYSTEM II SUBUNIT T NUCLEAR-ENCODED (similar to AT3G21055) MA_17217g0020 [Picea abies]	5.8989	1	1	1	22.4	22.4	22.4	0	23.418	495630	170	58	2	1	1	1	1	1	1	22.4	22.4	By MS/MS	By MS/MS	204640	290980	165210	68214	96994	0	184480	81	89	Q39195	Photosystem II 5 kDa protein, chloroplastic (PSII-T) (Nuclear encoded psbT) (PsbTn)	PSBT At3g21055 MSA6.9	reviewed	Arabidopsis thaliana (Mouse-ear cress)	57	68.42	59.649	48.9	8.22e-10	photosynthesis [GO:0015979]		chloroplast thylakoid membrane [GO:0009535];cytosol [GO:0005829];photosystem II [GO:0009523]	SUBCELLULAR LOCATION: Plastid, chloroplast thylakoid membrane {ECO:0000250}. Note=Associated with the photosystem II complex. {ECO:0000250}.
MA_176279g0010	LHCB5	MA_176279g0010;comp96745_c0_seq1	MA_176279g0010 high_confidence;comp96745_c0_seq1 LHCB5/CP26, LIGHT HARVESTING COMPLEX II SUBUNIT B5 (similar to AT4G10340) MA_176279g0010 [Picea abies]	32.258	15	15	15	34.7	34.7	34.7	0	193.32	17786000	987	303	2	13	14	13	14	13	14	32.3	30.4	By MS/MS	By MS/MS	8445600	9340300	1368100	649660	718480	7585000	7068800	540	447	Q9XF89	Chlorophyll a-b binding protein CP26, chloroplastic (LHCB5) (LHCIIc) (Light-harvesting complex II protein 5)	LHCB5 At4g10340 F24G24.140	reviewed	Arabidopsis thaliana (Mouse-ear cress)	293	83.62	74.403	395	5.16e-140	nonphotochemical quenching [GO:0010196];photosynthesis [GO:0015979];photosynthesis, light harvesting in photosystem I [GO:0009768];photosystem II assembly [GO:0010207];protein-chromophore linkage [GO:0018298];response to blue light [GO:0009637];response to far red light [GO:0010218];response to light stimulus [GO:0009416];response to red light [GO:0010114]	chlorophyll binding [GO:0016168];metal ion binding [GO:0046872];protein domain specific binding [GO:0019904]	chloroplast [GO:0009507];chloroplast thylakoid [GO:0009534];chloroplast thylakoid membrane [GO:0009535];cytosol [GO:0005829];integral component of membrane [GO:0016021];photosystem I [GO:0009522];photosystem II antenna complex [GO:0009783];plastoglobule [GO:0010287];PSII associated light-harvesting complex II [GO:0009517];thylakoid [GO:0009579];thylakoid membrane [GO:0042651]	SUBCELLULAR LOCATION: Plastid, chloroplast thylakoid membrane {ECO:0000269|PubMed:16551629};Multi-pass membrane protein.
MA_180954g0010	At2g21870	MA_180954g0010	MA_180954g0010 medium_confidence	19.699	1	1	1	5.2	5.2	5.2	0.0084034	7.8678	71505	42	173	1	1	1	1	1	1	1	5.2	5.2	By MS/MS	By MS/MS	36812	34693	6500.4	3346.5	3153.9	0	17892	29	13	Q9SJ12	Probable ATP synthase 24 kDa subunit, mitochondrial	At2g21870 F7D8.19	reviewed	Arabidopsis thaliana (Mouse-ear cress)	110	80.91	62.727	129	1.03e-37	ion transport [GO:0006811];pollen development [GO:0009555]	cobalt ion binding [GO:0050897];copper ion binding [GO:0005507];zinc ion binding [GO:0008270]	chloroplast [GO:0009507];mitochondrial proton-transporting ATP synthase complex [GO:0005753];mitochondrion [GO:0005739];nucleolus [GO:0005730];proton-transporting ATP synthase complex, coupling factor F(o) [GO:0045263];vacuole [GO:0005773]	SUBCELLULAR LOCATION: Mitochondrion. Mitochondrion inner membrane.
MA_184192g0010	TUBA2	MA_184192g0010;MA_273360g0010	MA_184192g0010 high_confidence;MA_273360g0010 high_confidence	47.769	1	1	1	3.2	3.2	3.2	0	13.707	67291	11	435	2	0	1	0	1	0	1	0	3.2		By MS/MS	0	67291	3364.5	0	3364.5	0	10671	0	11	B9DGT7	Tubulin alpha-2 chain	TUBA2 TUA2 At1g50010 F2J10.11	reviewed	Arabidopsis thaliana (Mouse-ear cress)	450	95.56	93.556	874	0	microtubule-based process [GO:0007017]	GTPase activity [GO:0003924];GTP binding [GO:0005525];structural constituent of cytoskeleton [GO:0005200]	cytoplasm [GO:0005737];microtubule [GO:0005874]	SUBCELLULAR LOCATION: Cytoplasm, cytoskeleton.
MA_19259g0010	COV1	MA_19259g0010	MA_19259g0010 low_confidence	8.981	1	1	1	24.7	24.7	24.7	0.0083333	7.7056	3633000	6	85	1	1	0	1	0	1	0	24.7	0	By MS/MS		3633000	0	726600	726600	0	6143200	0	6	0	F4IUE7	Protein CONTINUOUS VASCULAR RING 1	COV1 At2g20120 T2G17.8	reviewed	Arabidopsis thaliana (Mouse-ear cress)	16	93.75	81.25	28.5	0.23	stem vascular tissue pattern formation [GO:0010222]		Golgi apparatus [GO:0005794];integral component of membrane [GO:0016021]	SUBCELLULAR LOCATION: Membrane {ECO:0000255};Multi-pass membrane protein {ECO:0000255}.
MA_193431g0010	LFNR1	MA_193431g0010;comp49580_c0_seq1	MA_193431g0010 high_confidence;comp49580_c0_seq1 LFNR, LEAF FERREDOXIN-NADP(+)-OXIDOREDUCTASE (similar to AT5G66190, AT1G20020) MA_193431g0010 [Picea abies]	42.657	6	6	6	19.1	19.1	19.1	0	92.47	551080	149	382	2	6	6	6	6	6	6	19.1	19.1	By MS/MS	By MS/MS	282730	268350	29004	14880	14124	270610	238910	71	78	Q9FKW6	Ferredoxin--NADP reductase, leaf isozyme 1, chloroplastic (EC 1.18.1.2) (Leaf FNR 1) (AtLFNR1) (FNR-1)	LFNR1 PETH1 At5g66190 K2A18.27	reviewed	Arabidopsis thaliana (Mouse-ear cress)	331	89.43	81.873	541	0	defense response to bacterium [GO:0042742];photosynthetic electron transport chain [GO:0009767]	electron transporter, transferring electrons within the cyclic electron transport pathway of photosynthesis activity [GO:0045156];electron transporter, transferring electrons within the noncyclic electron transport pathway of photosynthesis activity [GO:0045157];ferredoxin-NADP+ reductase activity [GO:0004324];poly(U) RNA binding [GO:0008266];protein domain specific binding [GO:0019904]	apoplast [GO:0048046];chloroplast [GO:0009507];chloroplast envelope [GO:0009941];chloroplast stroma [GO:0009570];chloroplast thylakoid [GO:0009534];chloroplast thylakoid membrane [GO:0009535];chloroplast thylakoid membrane protein complex [GO:0098807];plastid [GO:0009536];thylakoid [GO:0009579];thylakoid lumen [GO:0031977]	SUBCELLULAR LOCATION: Plastid, chloroplast stroma {ECO:0000269|Ref.7}. Plastid, chloroplast thylakoid membrane {ECO:0000269|Ref.7};Peripheral membrane protein {ECO:0000269|Ref.7};Stromal side {ECO:0000269|Ref.7}. Note=More abundant in the membrane fraction. {ECO:0000269|Ref.7}.
MA_21256g0010	CCT1	MA_21256g0010	MA_21256g0010 high_confidence	38.331	1	1	1	4	4	4	0	9.8264	241000	9	351	1	1	1	1	1	1	1	4	4	By matching	By MS/MS	79330	161670	11476	3777.6	7698.7	0	24061	0	9	P28769	T-complex protein 1 subunit alpha (TCP-1-alpha) (CCT-alpha) (Chaperonin CCT1)	CCT1 At3g20050 MAL21.5	reviewed	Arabidopsis thaliana (Mouse-ear cress)	349	95.42	86.533	625	0	protein folding [GO:0006457]	ATP binding [GO:0005524];unfolded protein binding [GO:0051082]	chaperonin-containing T-complex [GO:0005832];cytosol [GO:0005829]	SUBCELLULAR LOCATION: Cytoplasm {ECO:0000305}.
MA_282g0010	PSBR	MA_282g0010;comp83398_c0_seq1;PUT-175a-Picea_abies-7877;PUT-175a-Picea_abies-6379;PUT-175a-Picea_abies-5824	MA_282g0010 high_confidence;comp83398_c0_seq1 PSBR_A1, PHOTOSYSTEM II SUBUNIT R (similar to AT1G79040) MA_282g0010 [Picea abies];PUT-175a-Picea_abies-7877 PSBR_A2, PHOTOSYSTEM II SUBUNIT R (similar to AT1G79040) MA_282g0010 [Picea abies];PUT-175a-Picea_abi	15.072	6	6	6	36.5	36.5	36.5	0	122.32	6750000	488	148	5	5	6	5	6	5	6	35.1	36.5	By MS/MS	By MS/MS	2884800	3865200	675000	288480	386520	2218600	1520100	262	226	P27202	Photosystem II 10 kDa polypeptide, chloroplastic	PSBR ART1 At1g79040 YUP8H12R.34 YUP8H12R_29	reviewed	Arabidopsis thaliana (Mouse-ear cress)	141	71.63	58.156	152	1.07e-48	photosystem II oxygen evolving complex assembly [GO:0010270]		chloroplast [GO:0009507];chloroplast thylakoid [GO:0009534];chloroplast thylakoid membrane [GO:0009535];mitochondrion [GO:0005739];photosystem II oxygen evolving complex [GO:0009654];thylakoid [GO:0009579]	SUBCELLULAR LOCATION: Plastid, chloroplast thylakoid membrane. Note=Associated with the photosystem II complex.
MA_31398g0010	GAMMACAL2	MA_31398g0010	MA_31398g0010 medium_confidence	17.678	2	2	2	14.1	14.1	14.1	0	11.943	0	4	163	1	0	2	0	2	0	2	0	14.1		By MS/MS	0	0	0	0	0	0	0	0	4	Q9SMN1	Gamma carbonic anhydrase-like 2, mitochondrial (AtCAL2) (GAMMA CAL2)	GAMMACAL2 At3g48680 T8P19.190	reviewed	Arabidopsis thaliana (Mouse-ear cress)	161	85.09	75.155	249	3.19e-85	photorespiration [GO:0009853];response to abscisic acid [GO:0009737];response to salt stress [GO:0009651];vegetative to reproductive phase transition of meristem [GO:0010228]	metal ion binding [GO:0046872]	cytosol [GO:0005829];mitochondrial membrane [GO:0031966];mitochondrial respiratory chain complex I [GO:0005747];mitochondrion [GO:0005739];respiratory chain complex I [GO:0045271];vacuolar membrane [GO:0005774]	SUBCELLULAR LOCATION: Mitochondrion membrane {ECO:0000269|PubMed:11743114, ECO:0000269|PubMed:14671022, ECO:0000269|PubMed:15821992};Peripheral membrane protein {ECO:0000269|PubMed:11743114, ECO:0000269|PubMed:14671022, ECO:0000269|PubMed:15821992};Matrix side {ECO:0000269|PubMed:11743114, ECO:0000269|PubMed:14671022, ECO:0000269|PubMed:15821992}. Note=Probably integral to the membrane. {ECO:0000…
MA_348255g0010	PSAN	MA_348255g0010;comp49595_c0_seq1	MA_348255g0010 high_confidence;comp49595_c0_seq1 PSAN, PHOTOSYSTEM I SUBUNIT N (similar to AT5G64040) MA_348255 [Picea abies]	17.967	4	4	4	29.5	29.5	29.5	0	57.204	2163200	251	173	2	4	2	4	2	4	2	29.5	10.4	By MS/MS	By MS/MS	1685400	477790	309030	240770	68255	2153800	464820	153	98	P49107	Photosystem I reaction center subunit N, chloroplastic (PSI-N)	PSAN At5g64040 MHJ24.2	reviewed	Arabidopsis thaliana (Mouse-ear cress)	126	78.57	65.079	176	5.23e-57	photosynthesis [GO:0015979]	protein domain specific binding [GO:0019904]	chloroplast photosystem I [GO:0030093]	SUBCELLULAR LOCATION: Plastid, chloroplast thylakoid membrane {ECO:0000269|PubMed:18431481};Peripheral membrane protein;Lumenal side.
MA_3501g0020	LOX5	MA_3501g0020	MA_3501g0020 high_confidence	104.93	2	2	2	2.8	2.8	2.8	0	14.904	14749	3	930	1	1	2	1	2	1	2	1.5	2.8	By MS/MS	By MS/MS	14749	0	351.17	351.17	0	24479	0	1	2	Q9LUW0	Linoleate 9S-lipoxygenase 5 (EC 1.13.11.58) (Lipoxygenase 5) (AtLOX5)	LOX5 At3g22400 MCB17.13	reviewed	Arabidopsis thaliana (Mouse-ear cress)	871	65.9	47.876	817	0	lateral root formation [GO:0010311];lipid oxidation [GO:0034440];negative regulation of defense response to insect [GO:1900366];oxylipin biosynthetic process [GO:0031408];root development [GO:0048364]	linoleate 9S-lipoxygenase activity [GO:1990136];metal ion binding [GO:0046872]
MA_434977g0010	A1	MA_434977g0010;MA_9512579g0010;MA_10313749g0010;MA_781870g0010;MA_10232102g0010	MA_434977g0010 high_confidence;MA_9512579g0010 medium_confidence;MA_10313749g0010 medium_confidence;MA_781870g0010 medium_confidence;MA_10232102g0010 low_confidence	44.097	2	2	2	4.8	4.8	4.8	0	11.765	33707	4	399	5	2	1	2	1	2	1	4.8	2	By MS/MS	By MS/MS	21925	11782	1532.1	996.6	535.53	6043.4	0	3	1	P0DH99	Elongation factor 1-alpha 1 (EF-1-alpha 1) (eEF-1A1)	A1 At1g07940 T6D22.3	reviewed	Arabidopsis thaliana (Mouse-ear cress)	398	97.49	93.216	783	0	translation [GO:0006412];translational elongation [GO:0006414]	GTPase activity [GO:0003924];GTP binding [GO:0005525];translation elongation factor activity [GO:0003746]	mitochondrion [GO:0005739];plasma membrane [GO:0005886];plasmodesma [GO:0009506]	SUBCELLULAR LOCATION: Cytoplasm.
MA_4364416g0010	ACT12	MA_4364416g0010;MA_10427661g0030;MA_1964g0010;MA_96086g0010;MA_10430339g0010;MA_8565682g0010;MA_284220g0010;MA_10332403g0010;MA_10150037g0010;MA_9578392g0010;MA_10382255g0010;MA_4763284g0010;MA_135063g0010;MA_7238328g0010;MA_9015982g0010	MA_4364416g0010 medium_confidence;MA_10427661g0030 high_confidence;MA_1964g0010 high_confidence;MA_96086g0010 high_confidence;MA_10430339g0010 high_confidence;MA_8565682g0010 medium_confidence;MA_284220g0010 medium_confidence;MA_10332403g0010 high_confiden	27.682	2	2	1	8.1	8.1	4	0	14.649	131400	40	248	15	2	2	2	2	1	1	8.1	8.1	By MS/MS	By MS/MS	59946	71454	8212.5	3746.6	4465.9	69591	58021	17	23	P53497	Actin-12	ACT12 At3g46520 F12A12.40	reviewed	Arabidopsis thaliana (Mouse-ear cress)	254	88.98	81.102	423	1.37e-150		ATP binding [GO:0005524];structural constituent of cytoskeleton [GO:0005200]	chloroplast envelope [GO:0009941];chloroplast stroma [GO:0009570];cytoplasm [GO:0005737];cytoskeleton [GO:0005856];cytosol [GO:0005829];mitochondrion [GO:0005739]	SUBCELLULAR LOCATION: Cytoplasm, cytoskeleton.
MA_442304g0010	At1g51650	MA_442304g0010	MA_442304g0010 medium_confidence	12.74	1	1	1	15.7	15.7	15.7	0	8.7046	13460	1	115	1	0	1	0	1	0	1	0	15.7		By MS/MS	0	13460	2691.9	0	2691.9	0	3462.7	0	1	Q96253	ATP synthase subunit epsilon, mitochondrial (ATPase subunit epsilon)	At1g51650 F19C24.25	reviewed	Arabidopsis thaliana (Mouse-ear cress)	67	88.06	59.701	101	6.65e-30	ATP synthesis coupled proton transport [GO:0015986]	proton-transporting ATP synthase activity, rotational mechanism [GO:0046933]	mitochondrial inner membrane [GO:0005743];mitochondrial proton-transporting ATP synthase complex [GO:0005753];mitochondrial proton-transporting ATP synthase complex, catalytic core F(1) [GO:0000275];mitochondrion [GO:0005739];nucleus [GO:0005634]	SUBCELLULAR LOCATION: Mitochondrion {ECO:0000269|PubMed:14671022}. Mitochondrion inner membrane {ECO:0000269|PubMed:14671022}.
MA_465285g0010	At1g07660	MA_465285g0010;MA_28618g0010;MA_10428555g0010;MA_141877g0030;MA_713159g0010;MA_10433778g0010;MA_10427181g0010;MA_89764g0010;MA_38882g0010;MA_83574g0010;MA_234535g0010;MA_116904g0010;MA_74102g0010;MA_9266178g0010;MA_9970379g0010;MA_10426093g0010;MA_190972g0010;MA_202094g0010;MA_73436g0010;MA_12995g0010;MA_97951g0010;MA_2559098g0010;MA_10428142g0010	MA_465285g0010 medium_confidence;MA_28618g0010 high_confidence;MA_10428555g0010 high_confidence;MA_141877g0030 high_confidence;MA_713159g0010 high_confidence;MA_10433778g0010 high_confidence;MA_10427181g0010 high_confidence;MA_89764g0010 high_confidence;MA	20.391	2	2	2	9.7	9.7	9.7	0	11.601	25918	6	186	23	0	2	0	2	0	2	0	9.7		By MS/MS	0	25918	2591.8	0	2591.8	0	6045.8	0	6	P59259	Histone H4	At1g07660 F24B9.25;At1g07820 F24B9.8;At2g28740 F8N16.2 T11P11.4;At3g45930 F16L2_140;At3g46320 F18L15.40;At3g53730 F5K20_30;At5g59690 MTH12.10;At5g59970 MMN10.22	reviewed	Arabidopsis thaliana (Mouse-ear cress)	103	100	99.029	201	1.04e-67	nucleosome assembly [GO:0006334];response to water deprivation [GO:0009414]	DNA binding [GO:0003677];protein heterodimerization activity [GO:0046982]	chloroplast [GO:0009507];cytosol [GO:0005829];extracellular region [GO:0005576];nucleolus [GO:0005730];nucleosome [GO:0000786];peroxisome [GO:0005777];plasma membrane [GO:0005886];plasmodesma [GO:0009506];plastid [GO:0009536];thylakoid [GO:0009579];vacuolar membrane [GO:0005774];vacuole [GO:0005773]	SUBCELLULAR LOCATION: Nucleus {ECO:0000250}. Chromosome {ECO:0000250}.
MA_491379g0010	PSBO1	MA_491379g0010	MA_491379g0010 high_confidence	37.445	22	1	1	55	5.5	5.5	0	10.149	687300	27	347	1	20	22	1	1	1	1	53.3	55	By MS/MS	By MS/MS	114030	573270	34365	5701.4	28664	0	191360	6	21	P23321	Oxygen-evolving enhancer protein 1-1, chloroplastic (OEE1) (33 kDa subunit of oxygen evolving system of photosystem II) (33 kDa thylakoid membrane protein) (Manganese-stabilizing protein 1) (MSP-1) (OEC 33 kDa subunit)	PSBO1 PSBO At5g66570 K1F13.25	reviewed	Arabidopsis thaliana (Mouse-ear cress)	304	81.91	71.711	448	2.63e-159	defense response to bacterium [GO:0042742];photoinhibition [GO:0010205];photosynthesis, light reaction [GO:0019684];photosystem II assembly [GO:0010207];photosystem II stabilization [GO:0042549];regulation of protein dephosphorylation [GO:0035304]	oxygen evolving activity [GO:0010242];poly(U) RNA binding [GO:0008266]	apoplast [GO:0048046];chloroplast [GO:0009507];chloroplast stroma [GO:0009570];chloroplast thylakoid [GO:0009534];chloroplast thylakoid lumen [GO:0009543];chloroplast thylakoid membrane [GO:0009535];photosystem II oxygen evolving complex [GO:0009654];plastid [GO:0009536];plastid thylakoid membrane [GO:0055035];plastoglobule [GO:0010287];thylakoid [GO:0009579];thylakoid lumen [GO:0031977]	SUBCELLULAR LOCATION: Plastid, chloroplast thylakoid membrane {ECO:0000269|PubMed:11719511, ECO:0000269|PubMed:18431481, ECO:0000269|PubMed:2583096};Peripheral membrane protein {ECO:0000269|PubMed:11719511, ECO:0000269|PubMed:2583096};Lumenal side {ECO:0000269|PubMed:11719511, ECO:0000269|PubMed:2583096}. Note=Associated with the photosystem II complex.
MA_54628g0010	RPL6	MA_54628g0010	MA_54628g0010 medium_confidence	22.605	1	1	1	6.7	6.7	6.7	0	18.099	46265	28	209	1	0	1	0	1	0	1	0	6.7		By MS/MS	0	46265	3558.8	0	3558.8	0	7504.9	0	28	O23049	50S ribosomal protein L6, chloroplastic (Protein EMBRYO DEFECTIVE 2394)	RPL6 EMB2394 At1g05190 YUP8H12.20	reviewed	Arabidopsis thaliana (Mouse-ear cress)	117	85.47	73.504	184	3.08e-59	embryo development ending in seed dormancy [GO:0009793];translation [GO:0006412]	rRNA binding [GO:0019843];structural constituent of ribosome [GO:0003735]	chloroplast [GO:0009507];chloroplast envelope [GO:0009941];chloroplast stroma [GO:0009570];extracellular region [GO:0005576];ribosome [GO:0005840]	SUBCELLULAR LOCATION: Plastid, chloroplast {ECO:0000250}.
MA_571554g0010	PSBS	MA_571554g0010	MA_571554g0010 high_confidence	15.341	4	1	1	37.9	11	11	0	19.009	148980	17	145	1	4	4	1	1	1	1	37.9	37.9	By MS/MS	By MS/MS	78811	70166	21282	11259	10024	0	72878	9	8	Q9XF91	Photosystem II 22 kDa protein, chloroplastic (CP22) (Protein NONPHOTOCHEMICAL QUENCHING 4) (Protein PHOTOSYSTEM II SUBUNIT S)	PSBS NPQ4 At1g44575 T18F15.3	reviewed	Arabidopsis thaliana (Mouse-ear cress)	145	91.72	85.517	218	6.77e-73	nonphotochemical quenching [GO:0010196];photosynthesis [GO:0015979];response to karrikin [GO:0080167];thylakoid membrane organization [GO:0010027]	chlorophyll binding [GO:0016168];protein domain specific binding [GO:0019904];xanthophyll binding [GO:0051738]	chloroplast [GO:0009507];chloroplast thylakoid [GO:0009534];chloroplast thylakoid membrane [GO:0009535];integral component of membrane [GO:0016021];nucleus [GO:0005634];photosystem II [GO:0009523];PSII associated light-harvesting complex II [GO:0009517];thylakoid [GO:0009579]	SUBCELLULAR LOCATION: Plastid, chloroplast thylakoid membrane {ECO:0000269|PubMed:10667783};Multi-pass membrane protein {ECO:0000255}.
MA_58746g0010	At4g36700	MA_58746g0010	MA_58746g0010 high_confidence	49.298	1	1	1	2.8	2.8	2.8	0	10.969	0	1	432	1	0	1	0	1	0	1	0	2.8		By MS/MS	0	0	0	0	0	0	0	0	1	F4JQG6	Vicilin-like seed storage protein At4g36700 (Globulin At4g36700)	At4g36700 AP22.80 C7A10.660	reviewed	Arabidopsis thaliana (Mouse-ear cress)	408	44.36	21.814	93.6	8.38e-21		nutrient reservoir activity [GO:0045735]
MA_635089g0010	VDAC3	MA_635089g0010	MA_635089g0010 medium_confidence	22.501	1	1	1	9.3	9.3	9.3	0	10.626	38018	6	205	1	0	1	0	1	0	1	0	9.3		By MS/MS	0	38018	3456.2	0	3456.2	0	9780.9	0	6	Q9SMX3	Mitochondrial outer membrane protein porin 3 (Protein HYPERSENSITIVE RESPONSE 2) (Athsr2) (Voltage-dependent anion-selective channel protein 3) (AtVDAC3) (VDAC-3)	VDAC3 HSR2 At5g15090 F2G14.210	reviewed	Arabidopsis thaliana (Mouse-ear cress)	105	77.14	62.857	140	1.37e-41	aerobic respiration [GO:0009060];defense response to bacterium [GO:0042742];plant-type hypersensitive response [GO:0009626];regulation of seed germination [GO:0010029];response to bacterium [GO:0009617];response to cold [GO:0009409]	porin activity [GO:0015288];voltage-gated anion channel activity [GO:0008308]	cell wall [GO:0005618];chloroplast [GO:0009507];chloroplast envelope [GO:0009941];mitochondrial outer membrane [GO:0005741];mitochondrion [GO:0005739];nucleolus [GO:0005730];plasma membrane [GO:0005886];plastid [GO:0009536];pore complex [GO:0046930];vacuolar membrane [GO:0005774];vacuole [GO:0005773]	SUBCELLULAR LOCATION: Cell membrane {ECO:0000269|PubMed:15060130}. Mitochondrion outer membrane {ECO:0000269|PubMed:11743114, ECO:0000269|PubMed:14671022, ECO:0000269|PubMed:19326079, ECO:0000269|PubMed:21705391}.
MA_65259g0010	PSAH2	MA_65259g0010;PUT-175a-Picea_abies-7650;comp81075_c0_seq1	MA_65259g0010 high_confidence;PUT-175a-Picea_abies-7650 PSAH_A2, PHOTOSYTEM I SUBUNIT H (similar to AT3G16140, AT1G52230) MA_65259g0010 [Picea abies];comp81075_c0_seq1 PSAH_A1, PHOTOSYTEM I SUBUNIT H (similar to AT3G16140, AT1G52230) MA_65259g0010 [Picea a	15.484	3	3	3	15	15	15	0	43.162	1627900	302	147	3	3	3	3	3	3	3	15	15	By MS/MS	By MS/MS	1166100	461890	232560	166580	65984	1123800	249320	198	104	Q9SUI6	Photosystem I reaction center subunit VI-2, chloroplastic (PSI-H1)	PSAH2 At1g52230 F9I5.11	reviewed	Arabidopsis thaliana (Mouse-ear cress)	137	72.99	64.234	165	1.05e-53	photosynthesis [GO:0015979]		chloroplast [GO:0009507];chloroplast thylakoid [GO:0009534];chloroplast thylakoid membrane [GO:0009535];integral component of membrane [GO:0016021];nucleus [GO:0005634];photosystem I reaction center [GO:0009538];plastoglobule [GO:0010287];thylakoid [GO:0009579]	SUBCELLULAR LOCATION: Plastid, chloroplast thylakoid membrane {ECO:0000305};Single-pass membrane protein {ECO:0000305}.
MA_734271g0010	CURT1C	MA_734271g0010;comp49653_c0_seq1	MA_734271g0010 medium_confidence;comp49653_c0_seq1 CURT1A_A4, CURVATURE THYLAKOID 1A (similar to AT4G01150, AT2G46820, AT1G52220, AT4G38100) MA_60075g0010 [Picea abies]	10.106	1	1	1	12.5	12.5	12.5	0	8.1562	54901	30	88	2	1	1	1	1	1	1	12.5	12.5	By MS/MS	By MS/MS	26367	28534	10980	5273.4	5706.8	0	6635.6	17	13	Q9M812	Protein CURVATURE THYLAKOID 1C, chloroplastic	CURT1C At1g52220 F9I5.10	reviewed	Arabidopsis thaliana (Mouse-ear cress)	51	78.43	62.745	72	9.8e-18			chloroplast [GO:0009507];chloroplast thylakoid membrane [GO:0009535];integral component of membrane [GO:0016021];nucleus [GO:0005634]	SUBCELLULAR LOCATION: Plastid, chloroplast thylakoid membrane {ECO:0000269|PubMed:18813226, ECO:0000269|PubMed:23839788};Multi-pass membrane protein {ECO:0000269|PubMed:18813226, ECO:0000269|PubMed:23839788}.
MA_74683g0010	At5g13450	MA_74683g0010	MA_74683g0010 medium_confidence	11.914	1	1	1	12.3	12.3	12.3	0	17.469	68723	25	106	1	1	1	1	1	1	1	12.3	12.3	By MS/MS	By MS/MS	32248	36475	17181	8062.1	9118.7	0	20744	14	11	Q96251	ATP synthase subunit O, mitochondrial (Oligomycin sensitivity conferral protein) (OSCP)	At5g13450 T22N19.100	reviewed	Arabidopsis thaliana (Mouse-ear cress)	81	72.84	48.148	84.3	1.4e-21	ATP synthesis coupled proton transport [GO:0015986]	cobalt ion binding [GO:0050897];proton-transporting ATP synthase activity, rotational mechanism [GO:0046933];zinc ion binding [GO:0008270]	chloroplast [GO:0009507];mitochondrial proton-transporting ATP synthase complex [GO:0005753];mitochondrion [GO:0005739];plasma membrane [GO:0005886];plastid [GO:0009536]	SUBCELLULAR LOCATION: Mitochondrion {ECO:0000305|PubMed:25862457}. Mitochondrion inner membrane.
MA_77701g0010	MET1	MA_77701g0010	MA_77701g0010 high_confidence	31.603	2	2	2	11.3	11.3	11.3	0	13.337	220080	10	292	1	1	2	1	2	1	2	5.8	11.3	By MS/MS	By MS/MS	77624	142450	12227	4312.4	7914.1	0	116840	2	8	Q94BS2	Protein MET1, chloroplastic (PDZ domain, K-box domain, and TPR region containing protein)	MET1 GAN ZKT At1g55480 T5A14.12	reviewed	Arabidopsis thaliana (Mouse-ear cress)	117	47.01	31.624	50.1	2.77e-07	photosynthesis [GO:0015979];photosystem II assembly [GO:0010207];photosystem II repair [GO:0010206];response to high light intensity [GO:0009644];response to light stimulus [GO:0009416];response to wounding [GO:0009611]		chloroplast [GO:0009507];chloroplast envelope [GO:0009941];chloroplast membrane [GO:0031969];chloroplast stroma [GO:0009570];chloroplast thylakoid [GO:0009534];chloroplast thylakoid membrane [GO:0009535];chromoplast stroma [GO:0009575];extrinsic component of thylakoid membrane [GO:0035448];nucleus [GO:0005634];photosystem II [GO:0009523];thylakoid [GO:0009579]	SUBCELLULAR LOCATION: Plastid, chloroplast membrane {ECO:0000269|PubMed:25587003}. Plastid, chloroplast thylakoid membrane {ECO:0000269|PubMed:25587003};Peripheral membrane protein {ECO:0000269|PubMed:25587003};Stromal side {ECO:0000269|PubMed:25587003}. Note=In thylakoids, enriched in stroma lamellae, and also present in grana. {ECO:0000269|PubMed:25587003}.
MA_80564g0010	OEP161	MA_80564g0010	MA_80564g0010 high_confidence	17.915	1	1	1	10.3	10.3	10.3	0	11.562	164470	17	165	1	0	1	0	1	0	1	0	10.3		By MS/MS	0	164470	16447	0	16447	0	86537	0	17	Q9ZV24	Outer envelope pore protein 16-1, chloroplastic (Chloroplastic outer envelope pore protein of 16 kDa 1) (AtOEP16-1) (OEP16-1) (Outer plastid envelope protein 16-L) (AtOEP16-L) (Leave outer plastid envelope protein 16) (Protochlorophyllide-dependent translocon protein 16) (Ptc16)	OEP161 PTC16 At2g28900 F8N16.19	reviewed	Arabidopsis thaliana (Mouse-ear cress)	144	70.14	52.778	163	1.27e-52	protein import into chloroplast stroma [GO:0045037];response to cold [GO:0009409];response to glucose [GO:0009749];response to jasmonic acid [GO:0009753];response to sucrose [GO:0009744];response to wounding [GO:0009611]	amino acid transmembrane transporter activity [GO:0015171];porin activity [GO:0015288];protein domain specific binding [GO:0019904];protein homodimerization activity [GO:0042803]	chloroplast [GO:0009507];chloroplast envelope [GO:0009941];chloroplast outer membrane [GO:0009707];etioplast membrane [GO:0034426];peroxisome [GO:0005777];plastid [GO:0009536];plastid outer membrane [GO:0009527];pore complex [GO:0046930];vacuole [GO:0005773]	SUBCELLULAR LOCATION: Plastid, chloroplast outer membrane;Multi-pass membrane protein. Plastid, etioplast membrane;Multi-pass membrane protein.
MA_806g0020	PTAC16	MA_806g0020	MA_806g0020 high_confidence	58.345	10	10	10	23.9	23.9	23.9	0	130.61	746010	188	540	1	7	10	7	10	7	10	15.6	23.9	By MS/MS	By MS/MS	374190	371820	20722	10394	10328	368850	253400	102	86	Q9STF2	Protein PLASTID TRANSCRIPTIONALLY ACTIVE 16, chloroplastic (pTAC16)	PTAC16 At3g46780 T6H20.190	reviewed	Arabidopsis thaliana (Mouse-ear cress)	547	56.67	38.574	296	1.25e-94	circadian rhythm [GO:0007623]		chloroplast [GO:0009507];chloroplast envelope [GO:0009941];chloroplast nucleoid [GO:0042644];chloroplast thylakoid [GO:0009534];chloroplast thylakoid membrane [GO:0009535];cytosol [GO:0005829];plastid chromosome [GO:0009508];stromal side of plastid thylakoid membrane [GO:0098572]	SUBCELLULAR LOCATION: Plastid, chloroplast stroma, chloroplast nucleoid {ECO:0000269|PubMed:16326926, ECO:0000269|PubMed:22616989}. Plastid, chloroplast thylakoid membrane {ECO:0000269|PubMed:21877139, ECO:0000269|PubMed:22616989};Peripheral membrane protein {ECO:0000269|PubMed:22616989};Stromal side {ECO:0000269|PubMed:22616989}.
MA_8117g0010	CLPC1	MA_8117g0010;MA_10427039g0010	MA_8117g0010 high_confidence;MA_10427039g0010 high_confidence	55.818	2	2	2	2.9	2.9	2.9	0	14.201	14535	2	510	2	0	2	0	2	0	2	0	2.9		By MS/MS	0	14535	538.35	0	538.35	0	14576	0	2	Q9FI56	Chaperone protein ClpC1, chloroplastic (ATP-dependent Clp protease ATP-binding subunit ClpC homolog 1) (Casein lytic proteinase C1) (Protein DE-REGULATED CAO ACCUMULATION 1) (Protein IRON-RESCUED MUTANT 1)	CLPC1 DCA1 HSP93-V IRM1 At5g50920 K3K7.7	reviewed	Arabidopsis thaliana (Mouse-ear cress)	489	85.89	82.413	751	0	chloroplast organization [GO:0009658];protein import into chloroplast stroma [GO:0045037];protein targeting to chloroplast [GO:0045036];regulation of chlorophyll biosynthetic process [GO:0010380]	ATP binding [GO:0005524];ATP-dependent peptidase activity [GO:0004176]	cell wall [GO:0005618];chloroplast [GO:0009507];chloroplast envelope [GO:0009941];chloroplast inner membrane [GO:0009706];chloroplast stroma [GO:0009570];chloroplast thylakoid membrane [GO:0009535];mitochondrion [GO:0005739];plastid [GO:0009536];plastid stroma [GO:0009532];Tic complex [GO:0031897]	SUBCELLULAR LOCATION: Plastid, chloroplast stroma {ECO:0000269|PubMed:11982939, ECO:0000269|PubMed:14593120, ECO:0000269|PubMed:20382967, ECO:0000269|PubMed:24599948}. Plastid, chloroplast membrane {ECO:0000269|PubMed:24599948}. Note=The membrane association is important for the in vivo functions. {ECO:0000269|PubMed:24599948}.
MA_8569886g0010	CPN60	MA_8569886g0010;MA_13240g0020;MA_10436324g0010	MA_8569886g0010 high_confidence;MA_13240g0020 high_confidence;MA_10436324g0010 high_confidence	32.899	2	2	2	6.1	6.1	6.1	0	12.613	66483	10	310	3	1	2	1	2	1	2	3.5	6.1	By MS/MS	By MS/MS	28495	37988	3499.1	1499.7	1999.4	10685	0	3	7	P29197	Chaperonin CPN60, mitochondrial (HSP60)	CPN60 At3g23990 F14O13.18	reviewed	Arabidopsis thaliana (Mouse-ear cress)	293	95.22	85.666	505	7.46e-179	'de novo' protein folding [GO:0006458];Group II intron splicing [GO:0000373];mitochondrion organization [GO:0007005];protein import into mitochondrial intermembrane space [GO:0045041];protein refolding [GO:0042026];response to cadmium ion [GO:0046686];response to heat [GO:0009408]	ATP binding [GO:0005524];copper ion binding [GO:0005507];RNA binding [GO:0003723];structural constituent of ribosome [GO:0003735];unfolded protein binding [GO:0051082]	cytosol [GO:0005829];cytosolic ribosome [GO:0022626];mitochondrial matrix [GO:0005759];mitochondrion [GO:0005739];polysomal ribosome [GO:0042788];vacuolar membrane [GO:0005774]	SUBCELLULAR LOCATION: Mitochondrion {ECO:0000269|PubMed:14671022, ECO:0000305|PubMed:25732537}.
MA_8824317g0010	CYP74A	MA_8824317g0010;MA_625323g0010;MA_6676799g0010;MA_1074823g0010;MA_709078g0010;MA_8813589g0010;MA_20287g0010;MA_625571g0010;MA_10030456g0010	MA_8824317g0010 high_confidence;MA_625323g0010 high_confidence	20.1	5	5	5	24.9	24.9	24.9	0	32.025	227680	32	181	9	2	5	2	5	2	5	8.3	24.9	By MS/MS	By MS/MS	60922	166760	15179	4061.4	11117	59465	57969	4	28	Q96242	Allene oxide synthase, chloroplastic (EC 4.2.1.92) (Cytochrome P450 74A) (Hydroperoxide dehydrase)	CYP74A AOS At5g42650 MJB21.2	reviewed	Arabidopsis thaliana (Mouse-ear cress)	181	72.38	59.116	221	1.82e-70	defense response [GO:0006952];defense response to fungus [GO:0050832];epoxygenase P450 pathway [GO:0019373];jasmonic acid biosynthetic process [GO:0009695];oxidation-reduction process [GO:0055114];oxylipin biosynthetic process [GO:0031408];oxylipin metabolic process [GO:0031407];response to fungus [GO:0009620];response to jasmonic acid [GO:0009753];response to wounding [GO:0009611];sterol metabol…	allene oxide synthase activity [GO:0009978];heme binding [GO:0020037];hydroperoxide dehydratase activity [GO:0047987];iron ion binding [GO:0005506];monooxygenase activity [GO:0004497];oxidoreductase activity [GO:0016491];oxidoreductase activity, acting on paired donors, with incorporation or reduction of molecular oxygen [GO:0016705];oxygen binding [GO:0019825]	chloroplast [GO:0009507];chloroplast envelope [GO:0009941];chloroplast thylakoid [GO:0009534];chloroplast thylakoid membrane [GO:0009535];mitochondrion [GO:0005739];plastid [GO:0009536];plastoglobule [GO:0010287];thylakoid [GO:0009579]	SUBCELLULAR LOCATION: Plastid, chloroplast, plastoglobule {ECO:0000269|PubMed:12766230, ECO:0000269|PubMed:16414959, ECO:0000269|PubMed:16461379}.
MA_89717g0010	MPT3	MA_89717g0010	MA_89717g0010 high_confidence	41.176	1	1	1	3.4	3.4	3.4	0	8.6455	0	2	385	1	0	1	0	1	0	1	0	3.4		By MS/MS	0	0	0	0	0	0	0	0	2	Q9FMU6	Mitochondrial phosphate carrier protein 3, mitochondrial (Mitochondrial phosphate transporter 3) (MPT3) (Phosphate transporter 3;1)	MPT3 AT5 PHT3;1 At5g14040 MUA22_4	reviewed	Arabidopsis thaliana (Mouse-ear cress)	378	83.6	75.397	565	0	phosphate ion transmembrane transport [GO:0035435];response to salt stress [GO:0009651]	inorganic phosphate transmembrane transporter activity [GO:0005315]	cell wall [GO:0005618];integral component of mitochondrial inner membrane [GO:0031305];mitochondrion [GO:0005739];vacuolar membrane [GO:0005774]	SUBCELLULAR LOCATION: Mitochondrion inner membrane {ECO:0000269|PubMed:14671022};Multi-pass membrane protein {ECO:0000269|PubMed:14671022}.
MA_926447g0010	GER3	MA_926447g0010	MA_926447g0010 high_confidence	23.529	1	1	1	7.4	7.4	7.4	0	15.324	154630	26	229	1	0	1	0	1	0	1	0	7.4		By MS/MS	0	154630	38657	0	38657	0	81611	0	26	P94072	Germin-like protein subfamily 3 member 3 (AtGER3) (AtGLP2)	GER3 GLP2A GLP2B GLP3 GLP3A GLP3B At5g20630 T1M15.30	reviewed	Arabidopsis thaliana (Mouse-ear cress)	188	76.6	61.17	239	1.22e-80	oxidation-reduction process [GO:0055114];response to cold [GO:0009409]	manganese ion binding [GO:0030145];nutrient reservoir activity [GO:0045735]	apoplast [GO:0048046];cell wall [GO:0005618];extracellular matrix [GO:0031012];nucleus [GO:0005634];plastid [GO:0009536];secretory vesicle [GO:0099503]	SUBCELLULAR LOCATION: Secreted, extracellular space, apoplast {ECO:0000250}.
MA_92814g0010	RPE	MA_92814g0010	MA_92814g0010 high_confidence	30.859	1	1	1	6.5	6.5	6.5	0	39.977	530170	43	292	1	0	1	0	1	0	1	0	6.5		By MS/MS	0	530170	58908	0	58908	0	136620	0	43	Q9SAU2	Ribulose-5-phosphate-3-epimerase, chloroplastic (R5P3E) (EC 5.1.3.1) (Pentose-5-phosphate 3-epimerase) (Protein EMBRYO DEFECTIVE 2728)	RPE EMB2728 At5g61410 MFB13.19	reviewed	Arabidopsis thaliana (Mouse-ear cress)	291	85.91	80.069	463	4.7e-167	cellular carbohydrate metabolic process [GO:0044262];pentose catabolic process [GO:0019323];pentose-phosphate shunt, non-oxidative branch [GO:0009052];reductive pentose-phosphate cycle [GO:0019253];response to cold [GO:0009409];response to nematode [GO:0009624]	metal ion binding [GO:0046872];ribulose-phosphate 3-epimerase activity [GO:0004750]	apoplast [GO:0048046];chloroplast [GO:0009507];chloroplast envelope [GO:0009941];chloroplast stroma [GO:0009570];chloroplast thylakoid membrane [GO:0009535];cytosol [GO:0005829];plastid [GO:0009536];stromule [GO:0010319];thylakoid [GO:0009579]	SUBCELLULAR LOCATION: Plastid, chloroplast thylakoid membrane {ECO:0000250|UniProtKB:Q43157}.
MA_942991g0010	TUFA	MA_942991g0010	MA_942991g0010 high_confidence	58.276	1	1	1	3.7	3.7	3.7	0	11.095	32382	1	539	1	0	1	0	1	0	1	0	3.7		By MS/MS	0	32382	1079.4	0	1079.4	0	4155.8	0	1	P17745	Elongation factor Tu, chloroplastic (EF-Tu) (Ras-related protein RABE1b) (AtRABE1b) (Ras-related protein Rab8D) (AtRab8D)	TUFA RAB8D RABE1B At4g20360 F9F13.10	reviewed	Arabidopsis thaliana (Mouse-ear cress)	505	82.18	75.446	728	0	chloroplast organization [GO:0009658];leaf development [GO:0048366];translational elongation [GO:0006414]	GTPase activity [GO:0003924];GTP binding [GO:0005525];translation elongation factor activity [GO:0003746]	apoplast [GO:0048046];chloroplast [GO:0009507];chloroplast envelope [GO:0009941];chloroplast nucleoid [GO:0042644];chloroplast stroma [GO:0009570];chloroplast thylakoid [GO:0009534];chloroplast thylakoid membrane [GO:0009535];nucleolus [GO:0005730];nucleus [GO:0005634];plastid [GO:0009536]	SUBCELLULAR LOCATION: Plastid, chloroplast {ECO:0000255}.
MA_95955g0010	At5g08530	MA_95955g0010	MA_95955g0010 high_confidence	55.741	3	3	3	7.7	7.7	7.7	0	36.064	88813	14	507	1	1	3	1	3	1	3	2	7.7	By MS/MS	By MS/MS	0	88813	3289.4	0	3289.4	0	94819	1	13	Q9FNN5	NADH dehydrogenase [ubiquinone] flavoprotein 1, mitochondrial (EC 1.6.99.3) (EC 7.1.1.2)	At5g08530 MAH20.9	reviewed	Arabidopsis thaliana (Mouse-ear cress)	438	94.29	91.096	798	0	mitochondrial electron transport, NADH to ubiquinone [GO:0006120]	4 iron, 4 sulfur cluster binding [GO:0051539];FMN binding [GO:0010181];metal ion binding [GO:0046872];NAD binding [GO:0051287];NADH dehydrogenase (ubiquinone) activity [GO:0008137]	mitochondrial respiratory chain complex I [GO:0005747];mitochondrion [GO:0005739];plasma membrane [GO:0005886]	SUBCELLULAR LOCATION: Mitochondrion inner membrane {ECO:0000250, ECO:0000305|PubMed:25732537};Peripheral membrane protein {ECO:0000250};Matrix side {ECO:0000250}.
MA_97315g0010	LHCB1.1	MA_97315g0010	MA_97315g0010 high_confidence	29.322	7	3	0	28.8	16.2	0	0	68.36	2665800	335	278	1	5	7	2	3	0	0	12.2	28.8	By MS/MS	By MS/MS	902300	1763500	296200	100260	195940	952310	1043100	150	185	P0CJ48	Chlorophyll a-b binding protein 2, chloroplastic (Chlorophyll a-b protein 165) (CAB-165) (LHCII type I CAB-2)	LHCB1.1 AB165 CAB2 LHCP-B At1g29920 F1N18.4	reviewed	Arabidopsis thaliana (Mouse-ear cress)	275	84.73	77.455	423	1.1e-151	photosynthesis, light harvesting in photosystem I [GO:0009768];protein-chromophore linkage [GO:0018298];response to blue light [GO:0009637];response to far red light [GO:0010218];response to fructose [GO:0009750];response to light stimulus [GO:0009416];response to red light [GO:0010114]	chlorophyll binding [GO:0016168];metal ion binding [GO:0046872]	apoplast [GO:0048046];chloroplast envelope [GO:0009941];chloroplast thylakoid membrane [GO:0009535];integral component of membrane [GO:0016021];nucleus [GO:0005634];photosystem I [GO:0009522];photosystem II [GO:0009523];plastoglobule [GO:0010287];thylakoid [GO:0009579]	SUBCELLULAR LOCATION: Plastid, chloroplast thylakoid membrane;Multi-pass membrane protein.
MA_9885357g0010	At1g75280	MA_9885357g0010;MA_501673g0010;MA_365984g0010;MA_392160g0020;MA_17102g0020;MA_152637g0010;MA_1021120g0010	MA_9885357g0010 medium_confidence;MA_501673g0010 high_confidence;MA_365984g0010 medium_confidence;MA_392160g0020 high_confidence;MA_17102g0020 high_confidence;MA_152637g0010 high_confidence;MA_1021120g0010 high_confidence	11.198	1	1	1	11.2	11.2	11.2	0	11.892	428950	76	107	7	1	1	1	1	1	1	11.2	11.2	By MS/MS	By MS/MS	81445	347500	71491	13574	57917	0	65594	27	49	P52577	Isoflavone reductase homolog P3 (EC 1.3.1.-)	At1g75280 F22H5.17	reviewed	Arabidopsis thaliana (Mouse-ear cress)	103	71.84	57.282	110	5.02e-31	response to cadmium ion [GO:0046686];response to oxidative stress [GO:0006979]	oxidoreductase activity [GO:0016491]	cytosol [GO:0005829];mitochondrion [GO:0005739];plasma membrane [GO:0005886]	SUBCELLULAR LOCATION: Cytoplasm {ECO:0000250}.
MA_99276g0010	SHM2	MA_99276g0010	MA_99276g0010 medium_confidence	41.609	2	2	2	8	8	8	0	12.932	122560	42	377	1	1	2	1	2	1	2	2.9	8	By MS/MS	By MS/MS	8802.3	113760	6450.6	463.28	5987.3	0	71947	1	41	Q94C74	Serine hydroxymethyltransferase 2, mitochondrial (AtSHMT2) (EC 2.1.2.1) (Glycine hydroxymethyltransferase 2) (Serine methylase 2)	SHM2 SHMT2 At5g26780 F2P16.40	reviewed	Arabidopsis thaliana (Mouse-ear cress)	325	91.38	78.769	546	0	cellular response to tetrahydrofolate [GO:1904482];folic acid metabolic process [GO:0046655];glycine biosynthetic process from serine [GO:0019264];glycine metabolic process [GO:0006544];L-serine catabolic process [GO:0006565];L-serine metabolic process [GO:0006563];one-carbon metabolic process [GO:0006730];tetrahydrofolate interconversion [GO:0035999];tetrahydrofolate metabolic process [GO:004665…	amino acid binding [GO:0016597];cobalt ion binding [GO:0050897];glycine hydroxymethyltransferase activity [GO:0004372];pyridoxal phosphate binding [GO:0030170];serine binding [GO:0070905];zinc ion binding [GO:0008270]	cytosol [GO:0005829];mitochondrial respiratory chain complex I [GO:0005747];mitochondrion [GO:0005739];plastid [GO:0009536]	SUBCELLULAR LOCATION: Mitochondrion {ECO:0000269|PubMed:14671022}.
PUT-175a-Picea_abies-6207	PETE	PUT-175a-Picea_abies-6207;PUT-175a-Picea_abies-4616;comp81129_c0_seq1	PUT-175a-Picea_abies-6207 PC/PETE_A2, PLASTOCYANIN (similar to AT1G20340, AT1G76100) MA_10427889g0020 [Picea abies];PUT-175a-Picea_abies-4616 PC/PETE_A3, PLASTOCYANIN (similar to AT1G20340, AT1G76100) MA_10427889g0020 [Picea abies];comp81129_c0_seq1 PC/PET	15.041	1	1	1	9	9	9	0.0084746	7.8799	27493	8	144	3	1	1	1	1	1	1	9	9	By MS/MS	By MS/MS	14520	12973	9164.2	4839.9	4324.4	0	2145.8	5	3	P11490	Plastocyanin minor isoform, chloroplastic	PETE At1g76100 T23E18.3 T23E18_39	reviewed	Arabidopsis thaliana (Mouse-ear cress)	147	70.07	57.143	162	3.84e-52		copper ion binding [GO:0005507];electron transfer activity [GO:0009055]	chloroplast [GO:0009507];chloroplast thylakoid membrane [GO:0009535];mitochondrion [GO:0005739];thylakoid [GO:0009579];thylakoid lumen [GO:0031977]	SUBCELLULAR LOCATION: Plastid, chloroplast thylakoid membrane {ECO:0000269|PubMed:11719511};Peripheral membrane protein {ECO:0000269|PubMed:11719511};Lumenal side {ECO:0000269|PubMed:11719511}. Note=Loosely bound to the inner thylakoid membrane surface in chloroplasts.
PUT-175a-Picea_abies-70	PSAE2	PUT-175a-Picea_abies-70;comp86406_c0_seq2;comp86406_c0_seq1;PUT-175a-Picea_abies-7238	PUT-175a-Picea_abies-70 PSAE_A2, PHOTOSYSTEM I SUBUNIT E (similar to AT4G28750, AT2G20260) MA_10430790g0010 [Picea abies];comp86406_c0_seq2 PSAE_A4, PHOTOSYSTEM I SUBUNIT E (similar to AT4G28750, AT2G20260) MA_10430790g0010 [Picea abies];comp86406_c0_seq1	14.689	3	3	2	46.8	46.8	30.2	0	26.186	294700	43	139	4	3	1	3	1	2	1	46.8	15.1	By MS/MS	By matching	283850	10854	42101	40550	1550.6	269780	0	43	0	Q9S714	Photosystem I reaction center subunit IV B, chloroplastic (PSI-E B)	PSAE2 At2g20260 F11A3.19	reviewed	Arabidopsis thaliana (Mouse-ear cress)	64	92.19	82.812	118	2.37e-35	photosynthesis [GO:0015979]	protein domain specific binding [GO:0019904]	chloroplast [GO:0009507];chloroplast envelope [GO:0009941];chloroplast thylakoid [GO:0009534];chloroplast thylakoid membrane [GO:0009535];mitochondrion [GO:0005739];photosystem I reaction center [GO:0009538];plastoglobule [GO:0010287];thylakoid [GO:0009579]	SUBCELLULAR LOCATION: Plastid, chloroplast thylakoid membrane {ECO:0000250};Peripheral membrane protein {ECO:0000250}.
PUT-175a-Picea_abies-8396	RBCS-1B	PUT-175a-Picea_abies-8396;MA_47626g0010;comp83223_c1_seq1;comp83223_c1_seq2;PUT-175a-Picea_abies-5236;PUT-175a-Picea_abies-5485	PUT-175a-Picea_abies-8396 RBCS_A2, RUBISCO SMALL SUBUNIT (similar to AT1G67090, AT5G38410, AT5G38420, AT5G38430) MA_47626g0010 [Picea abies];MA_47626g0010 high_confidence;comp83223_c1_seq1 RBCS_A1, RUBISCO SMALL SUBUNIT (similar to AT1G67090, AT5G38410, AT	20.669	6	6	6	24	24	24	0	50.435	1524500	268	183	6	5	6	5	6	5	6	19.1	24	By MS/MS	By MS/MS	723170	801290	108890	51655	57235	661230	533930	134	134	P10796	Ribulose bisphosphate carboxylase small chain 1B, chloroplastic (RuBisCO small subunit 1B) (EC 4.1.1.39)	RBCS-1B ATS1B At5g38430 MXI10.15	reviewed	Arabidopsis thaliana (Mouse-ear cress)	166	76.51	63.855	231	1.51e-78	photorespiration [GO:0009853];reductive pentose-phosphate cycle [GO:0019253];response to blue light [GO:0009637];response to far red light [GO:0010218];response to red light [GO:0010114]	monooxygenase activity [GO:0004497];protein domain specific binding [GO:0019904];ribulose-bisphosphate carboxylase activity [GO:0016984]	apoplast [GO:0048046];chloroplast [GO:0009507];chloroplast envelope [GO:0009941];chloroplast membrane [GO:0031969];chloroplast stroma [GO:0009570];plastid [GO:0009536];thylakoid [GO:0009579]	SUBCELLULAR LOCATION: Plastid, chloroplast membrane {ECO:0000250|UniProtKB:P10795};Peripheral membrane protein {ECO:0000250|UniProtKB:P10795}. Plastid, chloroplast stroma {ECO:0000250|UniProtKB:P10795}.
PUT-175a-Picea_abies-8430	PSAD2	PUT-175a-Picea_abies-8430;MA_9169733g0010	PUT-175a-Picea_abies-8430 PSAD_A2, PHOTOSYSTEM I SUBUNIT D (similar to AT4G02770, AT1G03130) MA_9169733g0010 [Picea abies];MA_9169733g0010 high_confidence	24.785	9	9	2	30.3	30.3	9.8	0	87.427	4288700	321	234	2	9	8	9	8	2	2	30.3	27.4	By MS/MS	By MS/MS	3526500	762210	329900	271270	58632	3901300	801960	212	109	Q9SA56	Photosystem I reaction center subunit II-2, chloroplastic (Photosystem I 20 kDa subunit 2) (PSI-D2)	PSAD2 At1g03130 F10O3_4	reviewed	Arabidopsis thaliana (Mouse-ear cress)	169	90.53	83.432	297	1.84e-103	photosynthesis [GO:0015979]	protein domain specific binding [GO:0019904]	chloroplast envelope [GO:0009941];chloroplast thylakoid [GO:0009534];chloroplast thylakoid membrane [GO:0009535];extracellular region [GO:0005576];photosystem I reaction center [GO:0009538];thylakoid [GO:0009579]	SUBCELLULAR LOCATION: Plastid, chloroplast thylakoid membrane {ECO:0000250};Peripheral membrane protein {ECO:0000250};Stromal side {ECO:0000250}.
UCPabies_isotig01517	PSBQ2	UCPabies_isotig01517;UCPabies_isotig01515;comp80930_c0_seq1;MA_218996g0010	UCPabies_isotig01517 PSBQ_A2, PHOTOSYSTEM II SUBUNIT Q (similar to AT4G21280, AT4G05180) MA_218996g0010 [Picea abies];UCPabies_isotig01515 PSBQ_A2, PHOTOSYSTEM II SUBUNIT Q (similar to AT4G21280, AT4G05180) MA_218996g0010 [Picea abies];comp80930_c0_seq1 PS	25.487	8	8	8	39.7	39.7	39.7	0	111.37	2039200	150	237	4	7	8	7	8	7	8	30.8	39.7	By MS/MS	By MS/MS	918750	1120500	135950	61250	74698	1093500	794940	81	69	Q41932	Oxygen-evolving enhancer protein 3-2, chloroplastic (OEE3) (16 kDa subunit of oxygen evolving system of photosystem II) (OEC 16 kDa subunit)	PSBQ2 PSBQB At4g05180 C17L7.100	reviewed	Arabidopsis thaliana (Mouse-ear cress)	237	75.53	59.072	263	8.68e-90	photosynthetic electron transport chain [GO:0009767]	calcium ion binding [GO:0005509];electron transporter, transferring electrons within the cyclic electron transport pathway of photosynthesis activity [GO:0045156]	apoplast [GO:0048046];chloroplast [GO:0009507];chloroplast stroma [GO:0009570];chloroplast thylakoid [GO:0009534];chloroplast thylakoid membrane [GO:0009535];cytosol [GO:0005829];extrinsic component of membrane [GO:0019898];photosystem II oxygen evolving complex [GO:0009654];thylakoid [GO:0009579];thylakoid lumen [GO:0031977]	SUBCELLULAR LOCATION: Plastid, chloroplast thylakoid membrane {ECO:0000269|PubMed:11719511, ECO:0000269|PubMed:18431481};Peripheral membrane protein {ECO:0000269|PubMed:11719511};Lumenal side {ECO:0000269|PubMed:11719511}. Note=Associated with the photosystem II complex.
UCPabies_isotig04977	PSAE2	UCPabies_isotig04977;MA_10430790g0010	UCPabies_isotig04977 PSAE_A5, PHOTOSYSTEM I SUBUNIT E (similar to AT4G28750, AT2G20260) MA_10430790g0010 [Picea abies];MA_10430790g0010 medium_confidence	15.435	3	2	2	28.6	12.9	12.9	0	13.515	378410	53	147	2	2	2	1	2	1	2	26.5	12.9	By MS/MS	By MS/MS	295450	82964	54059	42207	11852	276260	0	49	4	Q9S714	Photosystem I reaction center subunit IV B, chloroplastic (PSI-E B)	PSAE2 At2g20260 F11A3.19	reviewed	Arabidopsis thaliana (Mouse-ear cress)	64	92.19	81.25	118	4.1e-35	photosynthesis [GO:0015979]	protein domain specific binding [GO:0019904]	chloroplast [GO:0009507];chloroplast envelope [GO:0009941];chloroplast thylakoid [GO:0009534];chloroplast thylakoid membrane [GO:0009535];mitochondrion [GO:0005739];photosystem I reaction center [GO:0009538];plastoglobule [GO:0010287];thylakoid [GO:0009579]	SUBCELLULAR LOCATION: Plastid, chloroplast thylakoid membrane {ECO:0000250};Peripheral membrane protein {ECO:0000250}.
UCPabies_isotig05049	ELIP2	UCPabies_isotig05049	UCPabies_isotig05049 ELIP_A1, EARLY LIGHT-INDUCABLE PROTEIN (similar to AT3G22840, AT4G14690) MA_10432802g0010 [Picea abies]	20.138	1	1	1	9.3	9.3	9.3	0	8.2289	14269	1	194	1	0	1	0	1	0	1	0	9.3		By MS/MS	0	14269	1097.6	0	1097.6	0	1831.2	0	1	Q94K66	Early light-induced protein 2, chloroplastic	ELIP2 At4g14690 dl3385w FCAALL.232	reviewed	Arabidopsis thaliana (Mouse-ear cress)	154	77.27	54.545	168	2.08e-53	cellular response to blue light [GO:0071483];cellular response to far red light [GO:0071490];cellular response to heat [GO:0034605];cellular response to high light intensity [GO:0071486];cellular response to red light [GO:0071491];cellular response to UV-A [GO:0071492];photoprotection [GO:0010117];photosynthesis [GO:0015979];positive regulation of seed germination [GO:0010030];regulation of chlor…		chloroplast thylakoid membrane [GO:0009535];integral component of membrane [GO:0016021];photosystem I [GO:0009522];photosystem II [GO:0009523]	SUBCELLULAR LOCATION: Plastid, chloroplast thylakoid membrane {ECO:0000269|PubMed:10725357, ECO:0000269|PubMed:16829586};Multi-pass membrane protein {ECO:0000255}. Note=Associated with both photosystems I and II (By similarity). Coisolates equally with monomeric (mLhcb) and trimeric (tLhcb) populations of the major LHC from photosystem II (PSII) in response to 2 hours light stress. {ECO:0000250}.
UCPabies_isotig06275	LHCB1.3	UCPabies_isotig06275;PUT-175a-Picea_abies-8767	UCPabies_isotig06275 LHCB1_B2, LIGHT HARVESTING COMPLEX II SUBUNIT B1 (similar to AT1G29920, AT1G29910, AT1G29930, AT2G34430, AT2G34420) MA_97315g0010 [Picea abies];PUT-175a-Picea_abies-8767 LHCB1_B1, LIGHT HARVESTING COMPLEX II SUBUNIT B1 (similar to AT1G	29.365	7	2	2	28.8	3.6	3.6	0	24.206	3796500	132	278	2	5	7	2	2	2	2	12.2	28.8	By MS/MS	By MS/MS	1576400	2220200	421840	175150	246680	2285400	2514000	48	84	P04778	Chlorophyll a-b binding protein 1, chloroplastic (Chlorophyll a-b protein 140) (CAB-140) (LHCII type I CAB-1)	LHCB1.3 AB140 CAB1 At1g29930 F1N18.3	reviewed	Arabidopsis thaliana (Mouse-ear cress)	275	83.64	76.727	418	1.49e-149	photosynthesis, light harvesting in photosystem I [GO:0009768];protein-chromophore linkage [GO:0018298];response to light stimulus [GO:0009416]	chlorophyll binding [GO:0016168];metal ion binding [GO:0046872];protein domain specific binding [GO:0019904]	chloroplast [GO:0009507];chloroplast envelope [GO:0009941];chloroplast thylakoid [GO:0009534];chloroplast thylakoid membrane [GO:0009535];integral component of membrane [GO:0016021];nucleus [GO:0005634];photosystem I [GO:0009522];photosystem II [GO:0009523];plastoglobule [GO:0010287];thylakoid [GO:0009579]	SUBCELLULAR LOCATION: Plastid, chloroplast thylakoid membrane;Multi-pass membrane protein.
UCPabies_isotig11107	PSBS	UCPabies_isotig11107	UCPabies_isotig11107 PSBS/NPQ4_B1, PHOTOSYSTEM II SUBUNIT S / NONPHOTOCHEMICAL QUENCHING 4 (similar to AT1G44575) MA_571554g0010 [Picea abies]	31.015	6	1	0	27.3	4.4	0	0	9.9247	146910	36	297	1	6	6	1	1	0	0	27.3	27.3	By MS/MS	By MS/MS	75175	71737	11301	5782.7	5518.2	0	40972	19	17	Q9XF91	Photosystem II 22 kDa protein, chloroplastic (CP22) (Protein NONPHOTOCHEMICAL QUENCHING 4) (Protein PHOTOSYSTEM II SUBUNIT S)	PSBS NPQ4 At1g44575 T18F15.3	reviewed	Arabidopsis thaliana (Mouse-ear cress)	198	93.94	88.384	315	1.53e-108	nonphotochemical quenching [GO:0010196];photosynthesis [GO:0015979];response to karrikin [GO:0080167];thylakoid membrane organization [GO:0010027]	chlorophyll binding [GO:0016168];protein domain specific binding [GO:0019904];xanthophyll binding [GO:0051738]	chloroplast [GO:0009507];chloroplast thylakoid [GO:0009534];chloroplast thylakoid membrane [GO:0009535];integral component of membrane [GO:0016021];nucleus [GO:0005634];photosystem II [GO:0009523];PSII associated light-harvesting complex II [GO:0009517];thylakoid [GO:0009579]	SUBCELLULAR LOCATION: Plastid, chloroplast thylakoid membrane {ECO:0000269|PubMed:10667783};Multi-pass membrane protein {ECO:0000255}.
UCPabies_isotig14634	PSBP1	UCPabies_isotig14634;comp67907_c0_seq1;PUT-175a-Picea_abies-58787;MA_3005g0010;PUT-175a-Picea_abies-3144	UCPabies_isotig14634 PSBP_A2, PHOTOSYSTEM II SUBUNIT P (similar to AT1G06680, AT2G30790) MA_3005g0010 [Picea abies];comp67907_c0_seq1 PSBP_A1, PHOTOSYSTEM II SUBUNIT P (similar to AT1G06680, AT2G30790) MA_3005g0010 [Picea abies];PUT-175a-Picea_abies-58787	28.788	10	10	10	34.9	34.9	34.9	0	226.41	11641000	845	272	5	10	10	10	10	10	10	34.9	34.9	By MS/MS	By MS/MS	4236900	7404200	684770	249230	435540	3037000	4456000	364	481	Q42029	Oxygen-evolving enhancer protein 2-1, chloroplastic (OEE2) (23 kDa subunit of oxygen evolving system of photosystem II) (23 kDa thylakoid membrane protein) (OEC 23 kDa subunit) (OEC23)	PSBP1 PSBP At1g06680 F12K11.3 F4H5_18	reviewed	Arabidopsis thaliana (Mouse-ear cress)	229	84.28	69.432	336	2.03e-117	defense response to bacterium [GO:0042742];photosynthesis, light reaction [GO:0019684]	calcium ion binding [GO:0005509];poly(U) RNA binding [GO:0008266];protein domain specific binding [GO:0019904]	apoplast [GO:0048046];chloroplast [GO:0009507];chloroplast envelope [GO:0009941];chloroplast stroma [GO:0009570];chloroplast thylakoid [GO:0009534];chloroplast thylakoid lumen [GO:0009543];chloroplast thylakoid membrane [GO:0009535];extracellular region [GO:0005576];extrinsic component of membrane [GO:0019898];photosystem II oxygen evolving complex [GO:0009654];thylakoid [GO:0009579];thylakoid lu…	SUBCELLULAR LOCATION: Plastid, chloroplast thylakoid lumen {ECO:0000269|PubMed:11719511, ECO:0000269|PubMed:18431481}. Note=Associated with the photosystem II complex.
UCPabies_isotig14636	PSBS	UCPabies_isotig14636;MA_575444g0010;MA_4107548g0010	UCPabies_isotig14636 PSBS/NPQ4_A1, PHOTOSYSTEM II SUBUNIT S / NONPHOTOCHEMICAL QUENCHING 4 (similar to AT1G44575) MA_575444g0010 [Picea abies]	30.72	9	9	4	35.7	35.7	12.6	0	199.59	5967900	548	294	3	9	9	9	9	4	4	35.7	35.7	By MS/MS	By MS/MS	2710600	3257300	397860	180710	217150	1302900	1299500	297	251	Q9XF91	Photosystem II 22 kDa protein, chloroplastic (CP22) (Protein NONPHOTOCHEMICAL QUENCHING 4) (Protein PHOTOSYSTEM II SUBUNIT S)	PSBS NPQ4 At1g44575 T18F15.3	reviewed	Arabidopsis thaliana (Mouse-ear cress)	200	91.5	84	300	1.19e-102	nonphotochemical quenching [GO:0010196];photosynthesis [GO:0015979];response to karrikin [GO:0080167];thylakoid membrane organization [GO:0010027]	chlorophyll binding [GO:0016168];protein domain specific binding [GO:0019904];xanthophyll binding [GO:0051738]	chloroplast [GO:0009507];chloroplast thylakoid [GO:0009534];chloroplast thylakoid membrane [GO:0009535];integral component of membrane [GO:0016021];nucleus [GO:0005634];photosystem II [GO:0009523];PSII associated light-harvesting complex II [GO:0009517];thylakoid [GO:0009579]	SUBCELLULAR LOCATION: Plastid, chloroplast thylakoid membrane {ECO:0000269|PubMed:10667783};Multi-pass membrane protein {ECO:0000255}.
UCPabies_isotig14989	LHCA1	UCPabies_isotig14989	UCPabies_isotig14989 LHCA1_A2, LIGHT HARVESTING COMPLEX I SUBUNIT A1 (similar to AT3G54890) MA_10431493g0010 [Picea abies]	26.843	10	10	4	33.2	33.2	18.2	0	118.71	6399300	389	247	1	10	7	10	7	4	3	33.2	29.6	By MS/MS	By MS/MS	4839100	1560200	581760	439920	141840	5863800	1170100	277	112	Q01667	Chlorophyll a-b binding protein 6, chloroplastic (LHCI-730) (LHCII type III CAB-6) (Light-harvesting complex protein Lhca1)	LHCA1 CAB6 At3g54890 F28P10.130	reviewed	Arabidopsis thaliana (Mouse-ear cress)	202	87.13	78.218	333	5.6e-117	photosynthesis, light harvesting in photosystem I [GO:0009768];protein-chromophore linkage [GO:0018298];response to blue light [GO:0009637];response to cold [GO:0009409];response to far red light [GO:0010218];response to high light intensity [GO:0009644];response to light stimulus [GO:0009416];response to low light intensity stimulus [GO:0009645];response to red light [GO:0010114]	chlorophyll binding [GO:0016168];metal ion binding [GO:0046872];protein domain specific binding [GO:0019904]	chloroplast [GO:0009507];chloroplast envelope [GO:0009941];chloroplast thylakoid [GO:0009534];chloroplast thylakoid membrane [GO:0009535];integral component of membrane [GO:0016021];photosystem I [GO:0009522];plastoglobule [GO:0010287];thylakoid [GO:0009579]	SUBCELLULAR LOCATION: Plastid, chloroplast thylakoid membrane {ECO:0000269|PubMed:10818090};Multi-pass membrane protein {ECO:0000255}.
UCPabies_isotig15225	ATPD	UCPabies_isotig15225;comp80513_c0_seq1;MA_657g0010	UCPabies_isotig15225 ATPD/PDE332_A2, ATP SYNTHASE DELTA-SUBUNIT / PIGMENT DEFECTIVE 332 (similar to AT4G09650) MA_657g0010 [Picea abies];comp80513_c0_seq1 ATPD/PDE332_A1, ATP SYNTHASE DELTA-SUBUNIT / PIGMENT DEFECTIVE 332 (similar to AT4G09650) MA_657g00	27.956	5	5	5	23.8	23.8	23.8	0	46.183	181150	16	256	3	1	5	1	5	1	5	7.4	23.8	By matching	By MS/MS	13638	167510	10656	802.24	9853.7	0	106450	0	16	Q9SSS9	ATP synthase subunit delta, chloroplastic (ATP synthase F(1) sector subunit delta) (F-type ATPase subunit delta)	ATPD At4g09650 T25P22.90	reviewed	Arabidopsis thaliana (Mouse-ear cress)	203	67.49	51.232	196	6.41e-63	ATP synthesis coupled proton transport [GO:0015986];defense response to bacterium [GO:0042742];photosynthesis [GO:0015979];photosynthetic electron transport in photosystem I [GO:0009773];photosynthetic electron transport in photosystem II [GO:0009772];response to cold [GO:0009409]	proton-transporting ATP synthase activity, rotational mechanism [GO:0046933]	chloroplast [GO:0009507];chloroplast envelope [GO:0009941];chloroplast thylakoid [GO:0009534];chloroplast thylakoid membrane [GO:0009535];cytosol [GO:0005829];plastoglobule [GO:0010287];proton-transporting ATP synthase complex, catalytic core F(1) [GO:0045261];stromule [GO:0010319];thylakoid [GO:0009579]	SUBCELLULAR LOCATION: Plastid, chloroplast thylakoid membrane {ECO:0000255|HAMAP-Rule:MF_01416, ECO:0000269|PubMed:17103225};Peripheral membrane protein {ECO:0000255|HAMAP-Rule:MF_01416, ECO:0000269|PubMed:17103225}.
UCPabies_isotig16601	CAS	UCPabies_isotig16601;MA_87479g0010;comp80360_c0_seq1	UCPabies_isotig16601 CAS_A2, CALCIUM SENSING RECEPTOR (similar to AT5G23060) MA_87479g0010 [Picea abies];MA_87479g0010 high_confidence;comp80360_c0_seq1 CAS_A1, CALCIUM SENSING RECEPTOR (similar to AT5G23060) MA_87479g0010 [Picea abies]	44.632	8	8	8	24.5	24.5	24.5	0	65.451	552040	107	421	3	8	6	8	6	8	6	24.5	20	By MS/MS	By MS/MS	315970	236060	23002	13166	9836	322740	199080	78	29	Q9FN48	Calcium sensing receptor, chloroplastic (Sulfurtransferase 3) (AtStr3)	CAS STR3 At5g23060 MYJ24.5	reviewed	Arabidopsis thaliana (Mouse-ear cress)	366	72.95	49.727	355	1.1e-120	cellular response to calcium ion [GO:0071277];de-etiolation [GO:0009704];regulation of stomatal closure [GO:0090333]		chloroplast [GO:0009507];chloroplast thylakoid [GO:0009534];chloroplast thylakoid membrane [GO:0009535];integral component of membrane [GO:0016021];mitochondrion [GO:0005739];plastid [GO:0009536];thylakoid [GO:0009579]	SUBCELLULAR LOCATION: Plastid, chloroplast thylakoid membrane {ECO:0000269|PubMed:18331354, ECO:0000269|PubMed:18507772};Single-pass membrane protein {ECO:0000269|PubMed:18331354, ECO:0000269|PubMed:18507772};Stromal side {ECO:0000269|PubMed:18331354, ECO:0000269|PubMed:18507772}.
YP_008082796.1	psbA	YP_008082796.1	YP_008082796.1 photosystem II protein D1 (chloroplast) [Picea abies]	38.778	9	9	9	26.3	26.3	26.3	0	163.99	18043000	747	353	1	8	9	8	9	8	9	22.7	26.3	By MS/MS	By MS/MS	6760000	11283000	1804300	676000	1128300	6551700	6626800	348	399	P83755	Photosystem II protein D1 (PSII D1 protein) (EC 1.10.3.9) (Photosystem II Q(B) protein)	psbA AtCg00020	reviewed	Arabidopsis thaliana (Mouse-ear cress)	353	98.3	96.601	694	0	photosynthetic electron transport in photosystem II [GO:0009772];protein-chromophore linkage [GO:0018298];response to herbicide [GO:0009635]	chlorophyll binding [GO:0016168];electron transporter, transferring electrons within the cyclic electron transport pathway of photosynthesis activity [GO:0045156];iron ion binding [GO:0005506];oxidoreductase activity, acting on diphenols and related substances as donors, oxygen as acceptor [GO:0016682]	chloroplast [GO:0009507];chloroplast thylakoid [GO:0009534];chloroplast thylakoid membrane [GO:0009535];integral component of membrane [GO:0016021];photosystem II [GO:0009523];plastid [GO:0009536];plastoglobule [GO:0010287];thylakoid [GO:0009579]	SUBCELLULAR LOCATION: Plastid, chloroplast thylakoid membrane {ECO:0000255|HAMAP-Rule:MF_01379};Multi-pass membrane protein {ECO:0000255|HAMAP-Rule:MF_01379}.
YP_008082810.1	psbE	YP_008082810.1;MA_1581613g0010	YP_008082810.1 cytochrome b559 alpha chain (chloroplast) [Picea abies]	9.4715	4	4	4	48.2	48.2	48.2	0	132.51	5945400	573	83	2	4	4	4	4	4	4	48.2	48.2	By MS/MS	By MS/MS	2866300	3079100	1189100	573260	615830	3302800	2786800	287	286	P56779	Cytochrome b559 subunit alpha (PSII reaction center subunit V)	psbE AtCg00580	reviewed	Arabidopsis thaliana (Mouse-ear cress)	83	98.8	93.976	162	1.83e-54	photosynthetic electron transport chain [GO:0009767]	electron transfer activity [GO:0009055];heme binding [GO:0020037];iron ion binding [GO:0005506]	chloroplast thylakoid membrane [GO:0009535];integral component of membrane [GO:0016021];photosystem II reaction center [GO:0009539]	SUBCELLULAR LOCATION: Plastid, chloroplast thylakoid membrane {ECO:0000255|HAMAP-Rule:MF_00642};Single-pass membrane protein {ECO:0000255|HAMAP-Rule:MF_00642}.
YP_008082812.1	psbL	YP_008082812.1	YP_008082812.1 photosystem II protein L (chloroplast) [Picea abies]	4.4741	1	1	1	36.8	36.8	36.8	0	18.799	826640	119	38	1	1	1	1	1	1	1	36.8	36.8	By MS/MS	By MS/MS	390560	436070	413320	195280	218040	540070	522110	63	56	P60129	Photosystem II reaction center protein L (PSII-L)	psbL AtCg00560	reviewed	Arabidopsis thaliana (Mouse-ear cress)	38	92.11	89.474	68.6	1.42e-18	photosynthesis [GO:0015979]		chloroplast thylakoid [GO:0009534];chloroplast thylakoid membrane [GO:0009535];integral component of membrane [GO:0016021];photosystem II reaction center [GO:0009539];thylakoid [GO:0009579]	SUBCELLULAR LOCATION: Plastid, chloroplast thylakoid membrane {ECO:0000255|HAMAP-Rule:MF_01317};Single-pass membrane protein {ECO:0000255|HAMAP-Rule:MF_01317}.
YP_008082814.1	petA	YP_008082814.1	YP_008082814.1 cytochrome f (chloroplast) [Picea abies]	35.192	4	4	4	15	15	15	0	40.886	373050	171	319	1	4	4	4	4	4	4	15	15	By MS/MS	By MS/MS	196060	176990	23316	12254	11062	105190	81214	88	83	P56771	Cytochrome f	petA AtCg00540	reviewed	Arabidopsis thaliana (Mouse-ear cress)	320	92.5	80.625	536	0	photosynthetic electron transport chain [GO:0009767]	electron transfer activity [GO:0009055];heme binding [GO:0020037];iron ion binding [GO:0005506]	chloroplast [GO:0009507];chloroplast thylakoid [GO:0009534];chloroplast thylakoid membrane [GO:0009535];cytochrome b6f complex [GO:0009512];integral component of thylakoid membrane [GO:0031361];plastid [GO:0009536];thylakoid [GO:0009579]	SUBCELLULAR LOCATION: Plastid, chloroplast thylakoid membrane {ECO:0000250};Single-pass membrane protein {ECO:0000250}.
YP_008082819.1	rbcL	YP_008082819.1	YP_008082819.1 ribulose-1,5-bisphosphate carboxylase/oxygenase large subunit (chloroplast) [Picea abies]	52.605	12	12	12	26.9	26.9	26.9	0	141.45	4422400	452	475	1	8	12	8	12	8	12	18.3	26.9	By MS/MS	By MS/MS	953880	3468600	210590	45423	165170	1948100	1322200	111	341	O03042	Ribulose bisphosphate carboxylase large chain (RuBisCO large subunit) (EC 4.1.1.39)	rbcL AtCg00490	reviewed	Arabidopsis thaliana (Mouse-ear cress)	475	97.47	92.842	915	0	photorespiration [GO:0009853];reductive pentose-phosphate cycle [GO:0019253];response to abscisic acid [GO:0009737];response to cadmium ion [GO:0046686]	magnesium ion binding [GO:0000287];monooxygenase activity [GO:0004497];ribulose-bisphosphate carboxylase activity [GO:0016984]	apoplast [GO:0048046];cell wall [GO:0005618];chloroplast [GO:0009507];chloroplast envelope [GO:0009941];chloroplast stroma [GO:0009570];chloroplast thylakoid membrane [GO:0009535];cytosolic ribosome [GO:0022626];plastid [GO:0009536];plastoglobule [GO:0010287];thylakoid [GO:0009579]	SUBCELLULAR LOCATION: Plastid, chloroplast {ECO:0000255|HAMAP-Rule:MF_01338, ECO:0000269|PubMed:12766230}.
YP_008082820.1	atpB	YP_008082820.1	YP_008082820.1 ATP synthase CF1 beta chain (chloroplast) [Picea abies]	52.921	15	15	14	38.8	38.8	36.6	0	152.7	3589300	411	492	1	9	15	9	15	8	14	22.8	38.8	By MS/MS	By MS/MS	872510	2716800	149550	36354	113200	1825700	1712800	137	274	P19366	ATP synthase subunit beta, chloroplastic (EC 7.1.2.2) (ATP synthase F1 sector subunit beta) (F-ATPase subunit beta)	atpB AtCg00480	reviewed	Arabidopsis thaliana (Mouse-ear cress)	494	92.91	88.664	859	0	ATP synthesis coupled proton transport [GO:0015986];defense response to fungus, incompatible interaction [GO:0009817];response to cold [GO:0009409]	ATP binding [GO:0005524];proton-transporting ATP synthase activity, rotational mechanism [GO:0046933];zinc ion binding [GO:0008270]	cell wall [GO:0005618];chloroplast [GO:0009507];chloroplast ATP synthase complex [GO:0009544];chloroplast stroma [GO:0009570];chloroplast thylakoid [GO:0009534];chloroplast thylakoid membrane [GO:0009535];plastid [GO:0009536];plastoglobule [GO:0010287];proton-transporting ATP synthase complex, catalytic core F(1) [GO:0045261];stromule [GO:0010319];thylakoid [GO:0009579];thylakoid lumen [GO:003197…	SUBCELLULAR LOCATION: Plastid, chloroplast thylakoid membrane {ECO:0000255|HAMAP-Rule:MF_01347};Peripheral membrane protein {ECO:0000255|HAMAP-Rule:MF_01347}.
YP_008082831.1	atpH	YP_008082831.1	YP_008082831.1 ATP synthase CF0 subunit III (chloroplast) [Picea abies]	8.0073	1	1	1	50.6	50.6	50.6	0	32.685	584550	6	81	1	1	1	1	1	1	1	50.6	50.6	By MS/MS	By MS/MS	75674	508880	584550	75674	508880	0	86670	1	5	P56760	ATP synthase subunit c, chloroplastic (ATP synthase F(0) sector subunit c) (ATPase subunit III) (F-type ATPase subunit c) (F-ATPase subunit c) (Lipid-binding protein)	atpH AtCg00140	reviewed	Arabidopsis thaliana (Mouse-ear cress)	81	100	96.296	149	2.54e-49	ATP synthesis coupled proton transport [GO:0015986]	lipid binding [GO:0008289];proton-transporting ATP synthase activity, rotational mechanism [GO:0046933]	chloroplast thylakoid [GO:0009534];chloroplast thylakoid membrane [GO:0009535];integral component of membrane [GO:0016021];proton-transporting ATP synthase complex, coupling factor F(o) [GO:0045263]	SUBCELLULAR LOCATION: Plastid, chloroplast thylakoid membrane {ECO:0000255|HAMAP-Rule:MF_01396};Multi-pass membrane protein {ECO:0000255|HAMAP-Rule:MF_01396}.
YP_008082832.1	atpF	YP_008082832.1	YP_008082832.1 ATP synthase CF0 subunit I (chloroplast) [Picea abies]	20.846	3	3	3	16.3	16.3	16.3	0	17.595	123640	6	184	1	2	3	2	3	2	3	9.8	16.3	By MS/MS	By MS/MS	59555	64084	11240	5414.1	5825.8	34651	24395	2	4	P56759	ATP synthase subunit b, chloroplastic (ATP synthase F(0) sector subunit b) (ATPase subunit I)	atpF AtCg00130	reviewed	Arabidopsis thaliana (Mouse-ear cress)	184	79.35	64.13	231	1.1e-78	ATP synthesis coupled proton transport [GO:0015986]	ATP binding [GO:0005524];proton-transporting ATP synthase activity, rotational mechanism [GO:0046933]	chloroplast [GO:0009507];chloroplast thylakoid [GO:0009534];chloroplast thylakoid membrane [GO:0009535];integral component of membrane [GO:0016021];plastid [GO:0009536];proton-transporting ATP synthase complex, coupling factor F(o) [GO:0045263];thylakoid [GO:0009579]	SUBCELLULAR LOCATION: Plastid, chloroplast thylakoid membrane {ECO:0000255|HAMAP-Rule:MF_01398};Single-pass membrane protein {ECO:0000255|HAMAP-Rule:MF_01398}.
YP_008082833.1	atpA	YP_008082833.1	YP_008082833.1 ATP synthase CF1 alpha chain (chloroplast) [Picea abies]	55.024	16	16	16	39.3	39.3	39.3	0	250.11	4915600	1176	507	1	14	16	14	16	14	16	30.8	39.3	By MS/MS	By MS/MS	1226700	3689000	196630	49066	147560	1047700	939820	431	745	P56757	ATP synthase subunit alpha, chloroplastic (EC 7.1.2.2) (ATP synthase F1 sector subunit alpha) (F-ATPase subunit alpha)	atpA AtCg00120	reviewed	Arabidopsis thaliana (Mouse-ear cress)	506	92.49	86.166	874	0	ATP synthesis coupled proton transport [GO:0015986];defense response to bacterium [GO:0042742];response to cold [GO:0009409]	ATP binding [GO:0005524];proton-transporting ATP synthase activity, rotational mechanism [GO:0046933];zinc ion binding [GO:0008270]	chloroplast [GO:0009507];chloroplast thylakoid [GO:0009534];chloroplast thylakoid membrane [GO:0009535];cytosol [GO:0005829];mitochondrion [GO:0005739];plastid [GO:0009536];plastoglobule [GO:0010287];proton-transporting ATP synthase complex, catalytic core F(1) [GO:0045261];stromule [GO:0010319];thylakoid [GO:0009579];thylakoid lumen [GO:0031977]	SUBCELLULAR LOCATION: Plastid, chloroplast thylakoid membrane {ECO:0000255|HAMAP-Rule:MF_01346};Peripheral membrane protein {ECO:0000255|HAMAP-Rule:MF_01346}.
YP_008082835.1	psbB	YP_008082835.1	YP_008082835.1 photosystem II CP47 chlorophyll apoprotein (chloroplast) [Picea abies]	56.257	21	21	21	39.8	39.8	39.8	0	323.31	41599000	1421	508	1	19	20	19	20	19	20	36	38.2	By MS/MS	By MS/MS	15968000	25631000	2447000	939290	1507700	17009000	16319000	632	789	P56777	Photosystem II CP47 reaction center protein (PSII 47 kDa protein) (Protein CP-47)	psbB AtCg00680	reviewed	Arabidopsis thaliana (Mouse-ear cress)	508	95.87	91.535	936	0	photosynthetic electron transport in photosystem II [GO:0009772];photosystem II assembly [GO:0010207];protein-chromophore linkage [GO:0018298]	chlorophyll binding [GO:0016168];electron transporter, transferring electrons within the cyclic electron transport pathway of photosynthesis activity [GO:0045156]	chloroplast [GO:0009507];chloroplast thylakoid [GO:0009534];chloroplast thylakoid membrane [GO:0009535];integral component of membrane [GO:0016021];photosystem II [GO:0009523];plastid [GO:0009536];plastoglobule [GO:0010287];thylakoid [GO:0009579]	SUBCELLULAR LOCATION: Plastid, chloroplast thylakoid membrane {ECO:0000255|HAMAP-Rule:MF_01495};Multi-pass membrane protein {ECO:0000255|HAMAP-Rule:MF_01495}.
YP_008082838.1	psbH	YP_008082838.1	YP_008082838.1 photosystem II 10 kDa phosphoprotein (chloroplast) [Picea abies]	7.9371	1	1	1	22.7	22.7	22.7	0	58.908	7261600	52	75	1	1	1	1	1	1	1	22.7	22.7	By MS/MS	By MS/MS	3351300	3910300	2420500	1117100	1303400	0	2148400	22	30	P56780	Photosystem II reaction center protein H (PSII-H) (Photosystem II 10 kDa phosphoprotein)	psbH AtCg00710	reviewed	Arabidopsis thaliana (Mouse-ear cress)	73	90.41	80.822	122	8.51e-39	photosynthesis [GO:0015979];protein stabilization [GO:0050821]	phosphate ion binding [GO:0042301]	chloroplast [GO:0009507];chloroplast thylakoid [GO:0009534];chloroplast thylakoid membrane [GO:0009535];integral component of membrane [GO:0016021];photosystem II oxygen evolving complex [GO:0009654];plastid [GO:0009536];thylakoid [GO:0009579]	SUBCELLULAR LOCATION: Plastid, chloroplast thylakoid membrane {ECO:0000255|HAMAP-Rule:MF_00752, ECO:0000269|PubMed:11113141, ECO:0000269|PubMed:20923938};Single-pass membrane protein {ECO:0000255|HAMAP-Rule:MF_00752}.
YP_008082839.1	petB	YP_008082839.1	YP_008082839.1 cytochrome b6 (chloroplast) [Picea abies]	24.15	2	2	2	11.6	11.6	11.6	0	23.251	355300	65	215	1	2	2	2	2	2	2	11.6	11.6	By MS/MS	By MS/MS	167640	187670	44413	20955	23458	145480	142330	34	31	P56773	Cytochrome b6	petB AtCg00720	reviewed	Arabidopsis thaliana (Mouse-ear cress)	215	95.81	93.488	411	7.83e-149	photosynthesis [GO:0015979];respiratory electron transport chain [GO:0022904]	electron transporter, transferring electrons within cytochrome b6/f complex of photosystem II activity [GO:0045158];metal ion binding [GO:0046872]	chloroplast [GO:0009507];chloroplast thylakoid [GO:0009534];chloroplast thylakoid membrane [GO:0009535];integral component of membrane [GO:0016021];intrinsic component of membrane [GO:0031224];plastid [GO:0009536];thylakoid [GO:0009579]	SUBCELLULAR LOCATION: Plastid, chloroplast thylakoid membrane {ECO:0000255|HAMAP-Rule:MF_00633};Multi-pass membrane protein {ECO:0000255|HAMAP-Rule:MF_00633}.
YP_008082840.1	petD	YP_008082840.1	YP_008082840.1 cytochrome b6/f complex subunit IV (chloroplast) [Picea abies]	19.465	1	1	1	5.6	5.6	5.6	0.0081301	7.5818	51619	30	178	1	1	1	1	1	1	1	5.6	5.6	By MS/MS	By MS/MS	11969	39650	25809	5984.3	19825	0	32066	12	18	P56774	Cytochrome b6-f complex subunit 4 (17 kDa polypeptide)	petD AtCg00730	reviewed	Arabidopsis thaliana (Mouse-ear cress)	160	95	92.5	298	2.01e-105	photosynthetic electron transport chain [GO:0009767]	electron transporter, transferring electrons within cytochrome b6/f complex of photosystem II activity [GO:0045158];electron transporter, transferring electrons within the cyclic electron transport pathway of photosynthesis activity [GO:0045156]	chloroplast [GO:0009507];chloroplast thylakoid [GO:0009534];chloroplast thylakoid membrane [GO:0009535];integral component of membrane [GO:0016021];plastid [GO:0009536];thylakoid [GO:0009579]	SUBCELLULAR LOCATION: Plastid, chloroplast thylakoid membrane {ECO:0000255|HAMAP-Rule:MF_01344};Multi-pass membrane protein {ECO:0000255|HAMAP-Rule:MF_01344}.
YP_008082845.1	rps8	YP_008082845.1	YP_008082845.1 ribosomal protein S8 (chloroplast) [Picea abies]	15.186	1	1	1	15.2	15.2	15.2	0	8.0303	20798	1	132	1	0	1	0	1	0	1	0	15.2		By MS/MS	0	20798	2310.9	0	2310.9	0	2669.2	0	1	P56801	30S ribosomal protein S8, chloroplastic	rps8 AtCg00770	reviewed	Arabidopsis thaliana (Mouse-ear cress)	134	82.84	66.418	178	2.82e-59	translation [GO:0006412]	rRNA binding [GO:0019843];structural constituent of ribosome [GO:0003735]	chloroplast [GO:0009507];chloroplast envelope [GO:0009941];chloroplast stroma [GO:0009570];cytosolic small ribosomal subunit [GO:0022627];plastid [GO:0009536]	SUBCELLULAR LOCATION: Plastid, chloroplast.
YP_008082854.1	ycf3	YP_008082854.1	YP_008082854.1 hypothetical chloroplast RF34 (chloroplast) [Picea abies]	19.633	1	1	1	6.5	6.5	6.5	0	13.958	0	1	170	1	0	1	0	1	0	1	0	6.5		By MS/MS	0	0	0	0	0	0	0	0	1	P61843	Photosystem I assembly protein Ycf3	ycf3 AtCg00360	reviewed	Arabidopsis thaliana (Mouse-ear cress)	168	88.69	84.524	294	7.08e-104	photosynthesis [GO:0015979]		chloroplast thylakoid membrane [GO:0009535]	SUBCELLULAR LOCATION: Plastid, chloroplast thylakoid membrane {ECO:0000255|HAMAP-Rule:MF_00439};Peripheral membrane protein {ECO:0000255|HAMAP-Rule:MF_00439}.
YP_008082855.1	psaA	YP_008082855.1	YP_008082855.1 photosystem I P700 apoprotein A1 (chloroplast) [Picea abies]	83.08	7	7	7	8	8	8	0	51.305	4612600	521	750	1	7	6	7	6	7	6	8	7.1	By MS/MS	By MS/MS	3949400	663130	256250	219410	36840	3600400	681460	397	124	P56766	Photosystem I P700 chlorophyll a apoprotein A1 (EC 1.97.1.12) (PSI-A) (PsaA)	psaA AtCg00350	reviewed	Arabidopsis thaliana (Mouse-ear cress)	750	97.07	92.533	1418	0	photosynthesis [GO:0015979];protein-chromophore linkage [GO:0018298]	4 iron, 4 sulfur cluster binding [GO:0051539];chlorophyll binding [GO:0016168];electron transfer activity [GO:0009055];magnesium ion binding [GO:0000287]	chloroplast [GO:0009507];chloroplast envelope [GO:0009941];chloroplast thylakoid [GO:0009534];chloroplast thylakoid membrane [GO:0009535];integral component of membrane [GO:0016021];photosystem I [GO:0009522];plastid [GO:0009536];plastoglobule [GO:0010287];thylakoid [GO:0009579]	SUBCELLULAR LOCATION: Plastid, chloroplast thylakoid membrane {ECO:0000255|HAMAP-Rule:MF_00458};Multi-pass membrane protein {ECO:0000255|HAMAP-Rule:MF_00458}.
YP_008082856.1	psaB	YP_008082856.1;MA_173626g0010	YP_008082856.1 photosystem I P700 apoprotein A2 (chloroplast) [Picea abies]	82.387	5	5	5	5.9	5.9	5.9	0	79.969	3387000	394	734	2	4	5	4	5	4	5	4.8	5.9	By MS/MS	By MS/MS	2270900	1116100	199240	133590	65651	1616400	500150	238	156	P56767	Photosystem I P700 chlorophyll a apoprotein A2 (EC 1.97.1.12) (PSI-B) (PsaB)	psaB AtCg00340	reviewed	Arabidopsis thaliana (Mouse-ear cress)	734	97.55	94.142	1398	0	photosynthesis [GO:0015979];protein-chromophore linkage [GO:0018298]	4 iron, 4 sulfur cluster binding [GO:0051539];chlorophyll binding [GO:0016168];electron transfer activity [GO:0009055];magnesium ion binding [GO:0000287]	chloroplast [GO:0009507];chloroplast envelope [GO:0009941];chloroplast thylakoid [GO:0009534];chloroplast thylakoid membrane [GO:0009535];integral component of membrane [GO:0016021];photosystem I [GO:0009522];plastid [GO:0009536];plastoglobule [GO:0010287];thylakoid [GO:0009579]	SUBCELLULAR LOCATION: Plastid, chloroplast thylakoid membrane {ECO:0000255|HAMAP-Rule:MF_00482};Multi-pass membrane protein {ECO:0000255|HAMAP-Rule:MF_00482}.
YP_008082859.1	psbC	YP_008082859.1	YP_008082859.1 photosystem II 44 kDa protein (chloroplast) [Picea abies]	51.706	14	14	14	25.4	25.4	25.4	0	289.99	25807000	1304	473	1	14	12	14	12	14	12	25.4	21.6	By MS/MS	By MS/MS	11548000	14259000	1843400	824830	1018500	12089000	11087000	630	674	P56778	Photosystem II CP43 reaction center protein (PSII 43 kDa protein) (Protein CP-43)	psbC CP43 AtCg00280	reviewed	Arabidopsis thaliana (Mouse-ear cress)	473	97.89	95.137	895	0	photosynthetic electron transport in photosystem II [GO:0009772];protein-chromophore linkage [GO:0018298]	chlorophyll binding [GO:0016168];electron transporter, transferring electrons within the cyclic electron transport pathway of photosynthesis activity [GO:0045156];metal ion binding [GO:0046872]	chloroplast [GO:0009507];chloroplast stromal thylakoid [GO:0009533];chloroplast thylakoid [GO:0009534];chloroplast thylakoid membrane [GO:0009535];integral component of membrane [GO:0016021];photosystem II reaction center [GO:0009539];plastid [GO:0009536];plastoglobule [GO:0010287];thylakoid [GO:0009579]	SUBCELLULAR LOCATION: Plastid, chloroplast thylakoid membrane {ECO:0000255|HAMAP-Rule:MF_01496, ECO:0000269|PubMed:11113141};Multi-pass membrane protein {ECO:0000255|HAMAP-Rule:MF_01496, ECO:0000305}.
YP_008082860.1	psbD	YP_008082860.1	YP_008082860.1 photosystem II protein D2 (chloroplast) [Picea abies]	39.369	6	6	6	20.1	20.1	20.1	0	135.87	12797000	554	353	1	5	6	5	6	5	6	19.8	20.1	By MS/MS	By MS/MS	5993900	6802900	1279700	599390	680290	5151700	3410000	266	288	P56761	Photosystem II D2 protein (PSII D2 protein) (EC 1.10.3.9) (Photosystem Q(A) protein)	psbD AtCg00270	reviewed	Arabidopsis thaliana (Mouse-ear cress)	353	97.45	96.034	693	0	photosynthetic electron transport in photosystem II [GO:0009772];protein-chromophore linkage [GO:0018298]	chlorophyll binding [GO:0016168];electron transporter, transferring electrons within the cyclic electron transport pathway of photosynthesis activity [GO:0045156];iron ion binding [GO:0005506]	chloroplast [GO:0009507];chloroplast thylakoid [GO:0009534];chloroplast thylakoid membrane [GO:0009535];integral component of membrane [GO:0016021];photosystem II [GO:0009523];plastid [GO:0009536];plastoglobule [GO:0010287];thylakoid [GO:0009579]	SUBCELLULAR LOCATION: Plastid, chloroplast thylakoid membrane {ECO:0000255|HAMAP-Rule:MF_01383};Multi-pass membrane protein {ECO:0000255|HAMAP-Rule:MF_01383}.
YP_008082865.1	psaC	YP_008082865.1	YP_008082865.1 photosystem I subunit VII (chloroplast) [Picea abies]	9.0364	5	5	5	53.1	53.1	53.1	0	61.726	1742900	255	81	1	5	4	5	4	5	4	53.1	44.4	By MS/MS	By MS/MS	1093300	649590	290490	182220	108270	658280	168190	156	99	P62090	Photosystem I iron-sulfur center (EC 1.97.1.12) (9 kDa polypeptide) (PSI-C) (Photosystem I subunit VII) (PsaC)	psaC frxA AtCg01060	reviewed	Arabidopsis thaliana (Mouse-ear cress)	81	100	97.531	167	1.65e-56	photosynthesis [GO:0015979];photosynthetic electron transport in photosystem I [GO:0009773]	4 iron, 4 sulfur cluster binding [GO:0051539];electron transfer activity [GO:0009055];metal ion binding [GO:0046872]	chloroplast [GO:0009507];chloroplast stromal thylakoid [GO:0009533];chloroplast thylakoid [GO:0009534];chloroplast thylakoid membrane [GO:0009535];photosystem I [GO:0009522];plastid [GO:0009536]	SUBCELLULAR LOCATION: Plastid, chloroplast thylakoid membrane {ECO:0000255|HAMAP-Rule:MF_01303};Peripheral membrane protein {ECO:0000255|HAMAP-Rule:MF_01303};Stromal side {ECO:0000255|HAMAP-Rule:MF_01303}.
[truncated: 1 more columns]

## Sheet: Protein_IDs_Annotated_ContLess
Major Protein Ids	Gene	Protein IDs	Fasta headers	Mol. weight [kDa]	Peptides	Razor + unique peptides	Unique peptides	Sequence coverage [%]	Unique + razor sequence coverage [%]	Unique sequence coverage [%]	Q-value	Score	Intensity	MS/MS count	Sequence length	Number of proteins	Peptides band II	Peptides band I	Razor + unique peptides band II	Razor + unique peptides band I	Unique peptides band II	Unique peptides band I	Sequence coverage band II [%]	Sequence coverage band I [%]	Identification type band II	Identification type band I	Intensity band II	Intensity band I	iBAQ	iBAQ band II	iBAQ band I	LFQ intensity band II	LFQ intensity band I	MS/MS count band II	MS/MS count band I	Hit Accession	Protein names	Gene names	Status	Organism	alignment length	Percent positives	Percent identity	Bit score	e-value	Gene ontology (biological process)	Gene ontology (molecular function)	Gene ontology (cellular component)	Subcellular location [CC]
YP_008082838.1	psbH	YP_008082838.1	YP_008082838.1 photosystem II 10 kDa phosphoprotein (chloroplast) [Picea abies]	7.9371	1	1	1	22.7	22.7	22.7	0	58.908	7261600	52	75	1	1	1	1	1	1	1	22.7	22.7	By MS/MS	By MS/MS	3351300	3910300	2420500	1117100	1303400	0	2148400	22	30	P56780	Photosystem II reaction center protein H (PSII-H) (Photosystem II 10 kDa phosphoprotein)	psbH AtCg00710	reviewed	Arabidopsis thaliana (Mouse-ear cress)	73	90.41	80.822	122	8.51e-39	photosynthesis [GO:0015979];protein stabilization [GO:0050821]	phosphate ion binding [GO:0042301]	chloroplast [GO:0009507];chloroplast thylakoid [GO:0009534];chloroplast thylakoid membrane [GO:0009535];integral component of membrane [GO:0016021];photosystem II oxygen evolving complex [GO:0009654];plastid [GO:0009536];thylakoid [GO:0009579]	SUBCELLULAR LOCATION: Plastid, chloroplast thylakoid membrane {ECO:0000255|HAMAP-Rule:MF_00752, ECO:0000269|PubMed:11113141, ECO:0000269|PubMed:20923938};Single-pass membrane protein {ECO:0000255|HAMAP-Rule:MF_00752}.
YP_008082835.1	psbB	YP_008082835.1	YP_008082835.1 photosystem II CP47 chlorophyll apoprotein (chloroplast) [Picea abies]	56.257	21	21	21	39.8	39.8	39.8	0	323.31	41599000	1421	508	1	19	20	19	20	19	20	36	38.2	By MS/MS	By MS/MS	15968000	25631000	2447000	939290	1507700	17009000	16319000	632	789	P56777	Photosystem II CP47 reaction center protein (PSII 47 kDa protein) (Protein CP-47)	psbB AtCg00680	reviewed	Arabidopsis thaliana (Mouse-ear cress)	508	95.87	91.535	936	0	photosynthetic electron transport in photosystem II [GO:0009772];photosystem II assembly [GO:0010207];protein-chromophore linkage [GO:0018298]	chlorophyll binding [GO:0016168];electron transporter, transferring electrons within the cyclic electron transport pathway of photosynthesis activity [GO:0045156]	chloroplast [GO:0009507];chloroplast thylakoid [GO:0009534];chloroplast thylakoid membrane [GO:0009535];integral component of membrane [GO:0016021];photosystem II [GO:0009523];plastid [GO:0009536];plastoglobule [GO:0010287];thylakoid [GO:0009579]	SUBCELLULAR LOCATION: Plastid, chloroplast thylakoid membrane {ECO:0000255|HAMAP-Rule:MF_01495};Multi-pass membrane protein {ECO:0000255|HAMAP-Rule:MF_01495}.
YP_008082859.1	psbC	YP_008082859.1	YP_008082859.1 photosystem II 44 kDa protein (chloroplast) [Picea abies]	51.706	14	14	14	25.4	25.4	25.4	0	289.99	25807000	1304	473	1	14	12	14	12	14	12	25.4	21.6	By MS/MS	By MS/MS	11548000	14259000	1843400	824830	1018500	12089000	11087000	630	674	P56778	Photosystem II CP43 reaction center protein (PSII 43 kDa protein) (Protein CP-43)	psbC CP43 AtCg00280	reviewed	Arabidopsis thaliana (Mouse-ear cress)	473	97.89	95.137	895	0	photosynthetic electron transport in photosystem II [GO:0009772];protein-chromophore linkage [GO:0018298]	chlorophyll binding [GO:0016168];electron transporter, transferring electrons within the cyclic electron transport pathway of photosynthesis activity [GO:0045156];metal ion binding [GO:0046872]	chloroplast [GO:0009507];chloroplast stromal thylakoid [GO:0009533];chloroplast thylakoid [GO:0009534];chloroplast thylakoid membrane [GO:0009535];integral component of membrane [GO:0016021];photosystem II reaction center [GO:0009539];plastid [GO:0009536];plastoglobule [GO:0010287];thylakoid [GO:0009579]	SUBCELLULAR LOCATION: Plastid, chloroplast thylakoid membrane {ECO:0000255|HAMAP-Rule:MF_01496, ECO:0000269|PubMed:11113141};Multi-pass membrane protein {ECO:0000255|HAMAP-Rule:MF_01496, ECO:0000305}.
YP_008082796.1	psbA	YP_008082796.1	YP_008082796.1 photosystem II protein D1 (chloroplast) [Picea abies]	38.778	9	9	9	26.3	26.3	26.3	0	163.99	18043000	747	353	1	8	9	8	9	8	9	22.7	26.3	By MS/MS	By MS/MS	6760000	11283000	1804300	676000	1128300	6551700	6626800	348	399	P83755	Photosystem II protein D1 (PSII D1 protein) (EC 1.10.3.9) (Photosystem II Q(B) protein)	psbA AtCg00020	reviewed	Arabidopsis thaliana (Mouse-ear cress)	353	98.3	96.601	694	0	photosynthetic electron transport in photosystem II [GO:0009772];protein-chromophore linkage [GO:0018298];response to herbicide [GO:0009635]	chlorophyll binding [GO:0016168];electron transporter, transferring electrons within the cyclic electron transport pathway of photosynthesis activity [GO:0045156];iron ion binding [GO:0005506];oxidoreductase activity, acting on diphenols and related substances as donors, oxygen as acceptor [GO:0016682]	chloroplast [GO:0009507];chloroplast thylakoid [GO:0009534];chloroplast thylakoid membrane [GO:0009535];integral component of membrane [GO:0016021];photosystem II [GO:0009523];plastid [GO:0009536];plastoglobule [GO:0010287];thylakoid [GO:0009579]	SUBCELLULAR LOCATION: Plastid, chloroplast thylakoid membrane {ECO:0000255|HAMAP-Rule:MF_01379};Multi-pass membrane protein {ECO:0000255|HAMAP-Rule:MF_01379}.
YP_008082860.1	psbD	YP_008082860.1	YP_008082860.1 photosystem II protein D2 (chloroplast) [Picea abies]	39.369	6	6	6	20.1	20.1	20.1	0	135.87	12797000	554	353	1	5	6	5	6	5	6	19.8	20.1	By MS/MS	By MS/MS	5993900	6802900	1279700	599390	680290	5151700	3410000	266	288	P56761	Photosystem II D2 protein (PSII D2 protein) (EC 1.10.3.9) (Photosystem Q(A) protein)	psbD AtCg00270	reviewed	Arabidopsis thaliana (Mouse-ear cress)	353	97.45	96.034	693	0	photosynthetic electron transport in photosystem II [GO:0009772];protein-chromophore linkage [GO:0018298]	chlorophyll binding [GO:0016168];electron transporter, transferring electrons within the cyclic electron transport pathway of photosynthesis activity [GO:0045156];iron ion binding [GO:0005506]	chloroplast [GO:0009507];chloroplast thylakoid [GO:0009534];chloroplast thylakoid membrane [GO:0009535];integral component of membrane [GO:0016021];photosystem II [GO:0009523];plastid [GO:0009536];plastoglobule [GO:0010287];thylakoid [GO:0009579]	SUBCELLULAR LOCATION: Plastid, chloroplast thylakoid membrane {ECO:0000255|HAMAP-Rule:MF_01383};Multi-pass membrane protein {ECO:0000255|HAMAP-Rule:MF_01383}.
YP_008082810.1	psbE	YP_008082810.1;MA_1581613g0010	YP_008082810.1 cytochrome b559 alpha chain (chloroplast) [Picea abies]	9.4715	4	4	4	48.2	48.2	48.2	0	132.51	5945400	573	83	2	4	4	4	4	4	4	48.2	48.2	By MS/MS	By MS/MS	2866300	3079100	1189100	573260	615830	3302800	2786800	287	286	P56779	Cytochrome b559 subunit alpha (PSII reaction center subunit V)	psbE AtCg00580	reviewed	Arabidopsis thaliana (Mouse-ear cress)	83	98.8	93.976	162	1.83e-54	photosynthetic electron transport chain [GO:0009767]	electron transfer activity [GO:0009055];heme binding [GO:0020037];iron ion binding [GO:0005506]	chloroplast thylakoid membrane [GO:0009535];integral component of membrane [GO:0016021];photosystem II reaction center [GO:0009539]	SUBCELLULAR LOCATION: Plastid, chloroplast thylakoid membrane {ECO:0000255|HAMAP-Rule:MF_00642};Single-pass membrane protein {ECO:0000255|HAMAP-Rule:MF_00642}.
comp75415_c0_seq1	PSBO2	comp75415_c0_seq1	comp75415_c0_seq1 PSBO, PHOTOSYSTEM II SUBUNIT O (similar to AT5G66570, AT3G50820) MA_491379g0010 [Picea abies]	36.051	26	26	5	65.1	65.1	22	0	323.31	25469000	1804	341	1	23	26	23	26	4	5	63.3	65.1	By MS/MS	By MS/MS	9635900	15833000	1340500	507150	833320	9325800	8631000	732	1072	Q9S841	Oxygen-evolving enhancer protein 1-2, chloroplastic (OEE1) (33 kDa subunit of oxygen evolving system of photosystem II) (33 kDa thylakoid membrane protein) (Manganese-stabilizing protein 2) (MSP-2) (OEC 33 kDa subunit)	PSBO2 At3g50820 F18B3.100	reviewed	Arabidopsis thaliana (Mouse-ear cress)	331	85.2	72.81	503	0	photoinhibition [GO:0010205];photosynthesis, light reaction [GO:0019684];photosystem II assembly [GO:0010207];photosystem II stabilization [GO:0042549];regulation of protein dephosphorylation [GO:0035304]	oxygen evolving activity [GO:0010242];poly(U) RNA binding [GO:0008266]	chloroplast [GO:0009507];chloroplast stroma [GO:0009570];chloroplast thylakoid [GO:0009534];chloroplast thylakoid membrane [GO:0009535];cytosol [GO:0005829];photosystem II oxygen evolving complex [GO:0009654];plastoglobule [GO:0010287];thylakoid [GO:0009579];thylakoid lumen [GO:0031977]	SUBCELLULAR LOCATION: Plastid, chloroplast thylakoid membrane {ECO:0000269|PubMed:11719511, ECO:0000269|PubMed:18431481};Peripheral membrane protein {ECO:0000269|PubMed:11719511};Lumenal side {ECO:0000269|PubMed:11719511}. Note=Associated with the photosystem II complex.
MA_282g0010	PSBR	MA_282g0010;comp83398_c0_seq1;PUT-175a-Picea_abies-7877;PUT-175a-Picea_abies-6379;PUT-175a-Picea_abies-5824	MA_282g0010 high_confidence;comp83398_c0_seq1 PSBR_A1, PHOTOSYSTEM II SUBUNIT R (similar to AT1G79040) MA_282g0010 [Picea abies];PUT-175a-Picea_abies-7877 PSBR_A2, PHOTOSYSTEM II SUBUNIT R (similar to AT1G79040) MA_282g0010 [Picea abies];PUT-175a-Picea_abi	15.072	6	6	6	36.5	36.5	36.5	0	122.32	6750000	488	148	5	5	6	5	6	5	6	35.1	36.5	By MS/MS	By MS/MS	2884800	3865200	675000	288480	386520	2218600	1520100	262	226	P27202	Photosystem II 10 kDa polypeptide, chloroplastic	PSBR ART1 At1g79040 YUP8H12R.34 YUP8H12R_29	reviewed	Arabidopsis thaliana (Mouse-ear cress)	141	71.63	58.156	152	1.07e-48	photosystem II oxygen evolving complex assembly [GO:0010270]		chloroplast [GO:0009507];chloroplast thylakoid [GO:0009534];chloroplast thylakoid membrane [GO:0009535];mitochondrion [GO:0005739];photosystem II oxygen evolving complex [GO:0009654];thylakoid [GO:0009579]	SUBCELLULAR LOCATION: Plastid, chloroplast thylakoid membrane. Note=Associated with the photosystem II complex.
UCPabies_isotig14634	PSBP1	UCPabies_isotig14634;comp67907_c0_seq1;PUT-175a-Picea_abies-58787;MA_3005g0010;PUT-175a-Picea_abies-3144	UCPabies_isotig14634 PSBP_A2, PHOTOSYSTEM II SUBUNIT P (similar to AT1G06680, AT2G30790) MA_3005g0010 [Picea abies];comp67907_c0_seq1 PSBP_A1, PHOTOSYSTEM II SUBUNIT P (similar to AT1G06680, AT2G30790) MA_3005g0010 [Picea abies];PUT-175a-Picea_abies-58787	28.788	10	10	10	34.9	34.9	34.9	0	226.41	11641000	845	272	5	10	10	10	10	10	10	34.9	34.9	By MS/MS	By MS/MS	4236900	7404200	684770	249230	435540	3037000	4456000	364	481	Q42029	Oxygen-evolving enhancer protein 2-1, chloroplastic (OEE2) (23 kDa subunit of oxygen evolving system of photosystem II) (23 kDa thylakoid membrane protein) (OEC 23 kDa subunit) (OEC23)	PSBP1 PSBP At1g06680 F12K11.3 F4H5_18	reviewed	Arabidopsis thaliana (Mouse-ear cress)	229	84.28	69.432	336	2.03e-117	defense response to bacterium [GO:0042742];photosynthesis, light reaction [GO:0019684]	calcium ion binding [GO:0005509];poly(U) RNA binding [GO:0008266];protein domain specific binding [GO:0019904]	apoplast [GO:0048046];chloroplast [GO:0009507];chloroplast envelope [GO:0009941];chloroplast stroma [GO:0009570];chloroplast thylakoid [GO:0009534];chloroplast thylakoid lumen [GO:0009543];chloroplast thylakoid membrane [GO:0009535];extracellular region [GO:0005576];extrinsic component of membrane [GO:0019898];photosystem II oxygen evolving complex [GO:0009654];thylakoid [GO:0009579];thylakoid lu…	SUBCELLULAR LOCATION: Plastid, chloroplast thylakoid lumen {ECO:0000269|PubMed:11719511, ECO:0000269|PubMed:18431481}. Note=Associated with the photosystem II complex.
YP_008082812.1	psbL	YP_008082812.1	YP_008082812.1 photosystem II protein L (chloroplast) [Picea abies]	4.4741	1	1	1	36.8	36.8	36.8	0	18.799	826640	119	38	1	1	1	1	1	1	1	36.8	36.8	By MS/MS	By MS/MS	390560	436070	413320	195280	218040	540070	522110	63	56	P60129	Photosystem II reaction center protein L (PSII-L)	psbL AtCg00560	reviewed	Arabidopsis thaliana (Mouse-ear cress)	38	92.11	89.474	68.6	1.42e-18	photosynthesis [GO:0015979]		chloroplast thylakoid [GO:0009534];chloroplast thylakoid membrane [GO:0009535];integral component of membrane [GO:0016021];photosystem II reaction center [GO:0009539];thylakoid [GO:0009579]	SUBCELLULAR LOCATION: Plastid, chloroplast thylakoid membrane {ECO:0000255|HAMAP-Rule:MF_01317};Single-pass membrane protein {ECO:0000255|HAMAP-Rule:MF_01317}.
UCPabies_isotig14636	PSBS	UCPabies_isotig14636;MA_575444g0010;MA_4107548g0010	UCPabies_isotig14636 PSBS/NPQ4_A1, PHOTOSYSTEM II SUBUNIT S / NONPHOTOCHEMICAL QUENCHING 4 (similar to AT1G44575) MA_575444g0010 [Picea abies]	30.72	9	9	4	35.7	35.7	12.6	0	199.59	5967900	548	294	3	9	9	9	9	4	4	35.7	35.7	By MS/MS	By MS/MS	2710600	3257300	397860	180710	217150	1302900	1299500	297	251	Q9XF91	Photosystem II 22 kDa protein, chloroplastic (CP22) (Protein NONPHOTOCHEMICAL QUENCHING 4) (Protein PHOTOSYSTEM II SUBUNIT S)	PSBS NPQ4 At1g44575 T18F15.3	reviewed	Arabidopsis thaliana (Mouse-ear cress)	200	91.5	84	300	1.19e-102	nonphotochemical quenching [GO:0010196];photosynthesis [GO:0015979];response to karrikin [GO:0080167];thylakoid membrane organization [GO:0010027]	chlorophyll binding [GO:0016168];protein domain specific binding [GO:0019904];xanthophyll binding [GO:0051738]	chloroplast [GO:0009507];chloroplast thylakoid [GO:0009534];chloroplast thylakoid membrane [GO:0009535];integral component of membrane [GO:0016021];nucleus [GO:0005634];photosystem II [GO:0009523];PSII associated light-harvesting complex II [GO:0009517];thylakoid [GO:0009579]	SUBCELLULAR LOCATION: Plastid, chloroplast thylakoid membrane {ECO:0000269|PubMed:10667783};Multi-pass membrane protein {ECO:0000255}.
MA_17217g0020	PSBT	MA_17217g0020;comp96784_c0_seq1	MA_17217g0020 medium_confidence;comp96784_c0_seq1 PSBTN, PHOTOSYSTEM II SUBUNIT T NUCLEAR-ENCODED (similar to AT3G21055) MA_17217g0020 [Picea abies]	5.8989	1	1	1	22.4	22.4	22.4	0	23.418	495630	170	58	2	1	1	1	1	1	1	22.4	22.4	By MS/MS	By MS/MS	204640	290980	165210	68214	96994	0	184480	81	89	Q39195	Photosystem II 5 kDa protein, chloroplastic (PSII-T) (Nuclear encoded psbT) (PsbTn)	PSBT At3g21055 MSA6.9	reviewed	Arabidopsis thaliana (Mouse-ear cress)	57	68.42	59.649	48.9	8.22e-10	photosynthesis [GO:0015979]		chloroplast thylakoid membrane [GO:0009535];cytosol [GO:0005829];photosystem II [GO:0009523]	SUBCELLULAR LOCATION: Plastid, chloroplast thylakoid membrane {ECO:0000250}. Note=Associated with the photosystem II complex. {ECO:0000250}.
UCPabies_isotig01517	PSBQ2	UCPabies_isotig01517;UCPabies_isotig01515;comp80930_c0_seq1;MA_218996g0010	UCPabies_isotig01517 PSBQ_A2, PHOTOSYSTEM II SUBUNIT Q (similar to AT4G21280, AT4G05180) MA_218996g0010 [Picea abies];UCPabies_isotig01515 PSBQ_A2, PHOTOSYSTEM II SUBUNIT Q (similar to AT4G21280, AT4G05180) MA_218996g0010 [Picea abies];comp80930_c0_seq1 PS	25.487	8	8	8	39.7	39.7	39.7	0	111.37	2039200	150	237	4	7	8	7	8	7	8	30.8	39.7	By MS/MS	By MS/MS	918750	1120500	135950	61250	74698	1093500	794940	81	69	Q41932	Oxygen-evolving enhancer protein 3-2, chloroplastic (OEE3) (16 kDa subunit of oxygen evolving system of photosystem II) (OEC 16 kDa subunit)	PSBQ2 PSBQB At4g05180 C17L7.100	reviewed	Arabidopsis thaliana (Mouse-ear cress)	237	75.53	59.072	263	8.68e-90	photosynthetic electron transport chain [GO:0009767]	calcium ion binding [GO:0005509];electron transporter, transferring electrons within the cyclic electron transport pathway of photosynthesis activity [GO:0045156]	apoplast [GO:0048046];chloroplast [GO:0009507];chloroplast stroma [GO:0009570];chloroplast thylakoid [GO:0009534];chloroplast thylakoid membrane [GO:0009535];cytosol [GO:0005829];extrinsic component of membrane [GO:0019898];photosystem II oxygen evolving complex [GO:0009654];thylakoid [GO:0009579];thylakoid lumen [GO:0031977]	SUBCELLULAR LOCATION: Plastid, chloroplast thylakoid membrane {ECO:0000269|PubMed:11719511, ECO:0000269|PubMed:18431481};Peripheral membrane protein {ECO:0000269|PubMed:11719511};Lumenal side {ECO:0000269|PubMed:11719511}. Note=Associated with the photosystem II complex.
MA_571554g0010	PSBS	MA_571554g0010	MA_571554g0010 high_confidence	15.341	4	1	1	37.9	11	11	0	19.009	148980	17	145	1	4	4	1	1	1	1	37.9	37.9	By MS/MS	By MS/MS	78811	70166	21282	11259	10024	0	72878	9	8	Q9XF91	Photosystem II 22 kDa protein, chloroplastic (CP22) (Protein NONPHOTOCHEMICAL QUENCHING 4) (Protein PHOTOSYSTEM II SUBUNIT S)	PSBS NPQ4 At1g44575 T18F15.3	reviewed	Arabidopsis thaliana (Mouse-ear cress)	145	91.72	85.517	218	6.77e-73	nonphotochemical quenching [GO:0010196];photosynthesis [GO:0015979];response to karrikin [GO:0080167];thylakoid membrane organization [GO:0010027]	chlorophyll binding [GO:0016168];protein domain specific binding [GO:0019904];xanthophyll binding [GO:0051738]	chloroplast [GO:0009507];chloroplast thylakoid [GO:0009534];chloroplast thylakoid membrane [GO:0009535];integral component of membrane [GO:0016021];nucleus [GO:0005634];photosystem II [GO:0009523];PSII associated light-harvesting complex II [GO:0009517];thylakoid [GO:0009579]	SUBCELLULAR LOCATION: Plastid, chloroplast thylakoid membrane {ECO:0000269|PubMed:10667783};Multi-pass membrane protein {ECO:0000255}.
UCPabies_isotig11107	PSBS	UCPabies_isotig11107	UCPabies_isotig11107 PSBS/NPQ4_B1, PHOTOSYSTEM II SUBUNIT S / NONPHOTOCHEMICAL QUENCHING 4 (similar to AT1G44575) MA_571554g0010 [Picea abies]	31.015	6	1	0	27.3	4.4	0	0	9.9247	146910	36	297	1	6	6	1	1	0	0	27.3	27.3	By MS/MS	By MS/MS	75175	71737	11301	5782.7	5518.2	0	40972	19	17	Q9XF91	Photosystem II 22 kDa protein, chloroplastic (CP22) (Protein NONPHOTOCHEMICAL QUENCHING 4) (Protein PHOTOSYSTEM II SUBUNIT S)	PSBS NPQ4 At1g44575 T18F15.3	reviewed	Arabidopsis thaliana (Mouse-ear cress)	198	93.94	88.384	315	1.53e-108	nonphotochemical quenching [GO:0010196];photosynthesis [GO:0015979];response to karrikin [GO:0080167];thylakoid membrane organization [GO:0010027]	chlorophyll binding [GO:0016168];protein domain specific binding [GO:0019904];xanthophyll binding [GO:0051738]	chloroplast [GO:0009507];chloroplast thylakoid [GO:0009534];chloroplast thylakoid membrane [GO:0009535];integral component of membrane [GO:0016021];nucleus [GO:0005634];photosystem II [GO:0009523];PSII associated light-harvesting complex II [GO:0009517];thylakoid [GO:0009579]	SUBCELLULAR LOCATION: Plastid, chloroplast thylakoid membrane {ECO:0000269|PubMed:10667783};Multi-pass membrane protein {ECO:0000255}.
MA_491379g0010	PSBO1	MA_491379g0010	MA_491379g0010 high_confidence	37.445	22	1	1	55	5.5	5.5	0	10.149	687300	27	347	1	20	22	1	1	1	1	53.3	55	By MS/MS	By MS/MS	114030	573270	34365	5701.4	28664	0	191360	6	21	P23321	Oxygen-evolving enhancer protein 1-1, chloroplastic (OEE1) (33 kDa subunit of oxygen evolving system of photosystem II) (33 kDa thylakoid membrane protein) (Manganese-stabilizing protein 1) (MSP-1) (OEC 33 kDa subunit)	PSBO1 PSBO At5g66570 K1F13.25	reviewed	Arabidopsis thaliana (Mouse-ear cress)	304	81.91	71.711	448	2.63e-159	defense response to bacterium [GO:0042742];photoinhibition [GO:0010205];photosynthesis, light reaction [GO:0019684];photosystem II assembly [GO:0010207];photosystem II stabilization [GO:0042549];regulation of protein dephosphorylation [GO:0035304]	oxygen evolving activity [GO:0010242];poly(U) RNA binding [GO:0008266]	apoplast [GO:0048046];chloroplast [GO:0009507];chloroplast stroma [GO:0009570];chloroplast thylakoid [GO:0009534];chloroplast thylakoid lumen [GO:0009543];chloroplast thylakoid membrane [GO:0009535];photosystem II oxygen evolving complex [GO:0009654];plastid [GO:0009536];plastid thylakoid membrane [GO:0055035];plastoglobule [GO:0010287];thylakoid [GO:0009579];thylakoid lumen [GO:0031977]	SUBCELLULAR LOCATION: Plastid, chloroplast thylakoid membrane {ECO:0000269|PubMed:11719511, ECO:0000269|PubMed:18431481, ECO:0000269|PubMed:2583096};Peripheral membrane protein {ECO:0000269|PubMed:11719511, ECO:0000269|PubMed:2583096};Lumenal side {ECO:0000269|PubMed:11719511, ECO:0000269|PubMed:2583096}. Note=Associated with the photosystem II complex.
comp80139_c0_seq1	PSB27-1	comp80139_c0_seq1;MA_388691g0010	comp80139_c0_seq1 PSB27-H1, PSB27 (similar to AT1G03600) MA_388691g0010 [Picea abies];MA_388691g0010 high_confidence	19.516	2	2	2	12.6	12.6	12.6	0	14.65	83441	16	182	2	2	2	2	2	2	2	12.6	12.6	By MS/MS	By MS/MS	46488	36953	7585.5	4226.2	3359.4	32945	20438	12	4	Q9LR64	Photosystem II repair protein PSB27-H1, chloroplastic (Psb27-H1) (Thylakoid lumenal protein PSB27-H1)	PSB27-1 At1g03600 F21B7.14 F21B7.21 F21B7.22 F21B7_140	reviewed	Arabidopsis thaliana (Mouse-ear cress)	136	75.74	57.353	160	7.53e-51	cellular response to light intensity [GO:0071484];photosystem II assembly [GO:0010207];photosystem II repair [GO:0010206]		chloroplast [GO:0009507];chloroplast thylakoid [GO:0009534];chloroplast thylakoid lumen [GO:0009543];chloroplast thylakoid membrane [GO:0009535];extracellular region [GO:0005576];thylakoid [GO:0009579]	SUBCELLULAR LOCATION: Plastid, chloroplast thylakoid membrane {ECO:0000269|PubMed:16245054, ECO:0000269|PubMed:18431481};Peripheral membrane protein {ECO:0000269|PubMed:16245054};Lumenal side {ECO:0000269|PubMed:16245054}. Note=Associated with PSII on the lumenal side of the thylakoid membrane.
comp94480_c0_seq2	LHCB1.1	comp94480_c0_seq2;PUT-175a-Picea_abies-7533;MA_131587g0010	comp94480_c0_seq2 LHCB1_A3, LIGHT HARVESTING COMPLEX II SUBUNIT B1 (similar to AT1G29920, AT1G29910, AT1G29930, AT2G34430, AT2G34420) MA_131587g0010 [Picea abies];PUT-175a-Picea_abies-7533 LHCB1_A2, LIGHT HARVESTING COMPLEX II SUBUNIT B1 (similar to AT1G29	29.138	7	7	0	29.1	29.1	0	0	169.08	35595000	861	275	3	5	7	5	7	0	0	12.4	29.1	By MS/MS	By MS/MS	13622000	21973000	4449300	1702700	2746600	18149000	20148000	362	499	P0CJ48	Chlorophyll a-b binding protein 2, chloroplastic (Chlorophyll a-b protein 165) (CAB-165) (LHCII type I CAB-2)	LHCB1.1 AB165 CAB2 LHCP-B At1g29920 F1N18.4	reviewed	Arabidopsis thaliana (Mouse-ear cress)	275	85.45	78.909	428	1.66e-153	photosynthesis, light harvesting in photosystem I [GO:0009768];protein-chromophore linkage [GO:0018298];response to blue light [GO:0009637];response to far red light [GO:0010218];response to fructose [GO:0009750];response to light stimulus [GO:0009416];response to red light [GO:0010114]	chlorophyll binding [GO:0016168];metal ion binding [GO:0046872]	apoplast [GO:0048046];chloroplast envelope [GO:0009941];chloroplast thylakoid membrane [GO:0009535];integral component of membrane [GO:0016021];nucleus [GO:0005634];photosystem I [GO:0009522];photosystem II [GO:0009523];plastoglobule [GO:0010287];thylakoid [GO:0009579]	SUBCELLULAR LOCATION: Plastid, chloroplast thylakoid membrane;Multi-pass membrane protein.
MA_176279g0010	LHCB5	MA_176279g0010;comp96745_c0_seq1	MA_176279g0010 high_confidence;comp96745_c0_seq1 LHCB5/CP26, LIGHT HARVESTING COMPLEX II SUBUNIT B5 (similar to AT4G10340) MA_176279g0010 [Picea abies]	32.258	15	15	15	34.7	34.7	34.7	0	193.32	17786000	987	303	2	13	14	13	14	13	14	32.3	30.4	By MS/MS	By MS/MS	8445600	9340300	1368100	649660	718480	7585000	7068800	540	447	Q9XF89	Chlorophyll a-b binding protein CP26, chloroplastic (LHCB5) (LHCIIc) (Light-harvesting complex II protein 5)	LHCB5 At4g10340 F24G24.140	reviewed	Arabidopsis thaliana (Mouse-ear cress)	293	83.62	74.403	395	5.16e-140	nonphotochemical quenching [GO:0010196];photosynthesis [GO:0015979];photosynthesis, light harvesting in photosystem I [GO:0009768];photosystem II assembly [GO:0010207];protein-chromophore linkage [GO:0018298];response to blue light [GO:0009637];response to far red light [GO:0010218];response to light stimulus [GO:0009416];response to red light [GO:0010114]	chlorophyll binding [GO:0016168];metal ion binding [GO:0046872];protein domain specific binding [GO:0019904]	chloroplast [GO:0009507];chloroplast thylakoid [GO:0009534];chloroplast thylakoid membrane [GO:0009535];cytosol [GO:0005829];integral component of membrane [GO:0016021];photosystem I [GO:0009522];photosystem II antenna complex [GO:0009783];plastoglobule [GO:0010287];PSII associated light-harvesting complex II [GO:0009517];thylakoid [GO:0009579];thylakoid membrane [GO:0042651]	SUBCELLULAR LOCATION: Plastid, chloroplast thylakoid membrane {ECO:0000269|PubMed:16551629};Multi-pass membrane protein.
comp94480_c0_seq3	LHCB2.4	comp94480_c0_seq3;comp94480_c0_seq1;MA_267089g0010;MA_10431300g0010	comp94480_c0_seq3 LHCB2_A3, LIGHT HARVESTING COMPLEX II SUBUNIT B2 (similar to AT2G05100, AT2G05070, AT3G27690) MA_10431300g0020 [Picea abies];comp94480_c0_seq1 LHCB2_A2, LIGHT HARVESTING COMPLEX II SUBUNIT B2 (similar to AT2G05100, AT2G05070, AT3G27690) M	28.7	6	2	0	29.3	11.7	0	0	27.74	5411200	120	266	4	4	6	1	2	0	0	12	29.3	By MS/MS	By MS/MS	2542600	2868600	601250	282510	318740	1576100	1881700	62	58	Q9XF87	Chlorophyll a-b binding protein 2.4, chloroplastic (Photosystem II light harvesting complex gene 2.4) (Protein LIGHT-HARVESTING CHLOROPHYLL B-BINDING 2.4)	LHCB2.4 At3g27690 MGF10.9	reviewed	Arabidopsis thaliana (Mouse-ear cress)	264	93.18	86.742	478	1.47e-173	cellular response to abscisic acid stimulus [GO:0071215];photosynthesis, light harvesting in photosystem I [GO:0009768];photosynthesis, light harvesting in photosystem II [GO:0009769];positive regulation of reactive oxygen species biosynthetic process [GO:1903428];protein-chromophore linkage [GO:0018298];regulation of stomatal closure [GO:0090333];response to blue light [GO:0009637];response to c…	chlorophyll binding [GO:0016168];metal ion binding [GO:0046872]	chloroplast envelope [GO:0009941];chloroplast thylakoid membrane [GO:0009535];cytosol [GO:0005829];integral component of membrane [GO:0016021];photosystem I [GO:0009522];photosystem II [GO:0009523];plastoglobule [GO:0010287];PSII associated light-harvesting complex II [GO:0009517];thylakoid [GO:0009579]	SUBCELLULAR LOCATION: Plastid, chloroplast thylakoid membrane {ECO:0000269|PubMed:23995216};Multi-pass membrane protein {ECO:0000255}.
UCPabies_isotig06275	LHCB1.3	UCPabies_isotig06275;PUT-175a-Picea_abies-8767	UCPabies_isotig06275 LHCB1_B2, LIGHT HARVESTING COMPLEX II SUBUNIT B1 (similar to AT1G29920, AT1G29910, AT1G29930, AT2G34430, AT2G34420) MA_97315g0010 [Picea abies];PUT-175a-Picea_abies-8767 LHCB1_B1, LIGHT HARVESTING COMPLEX II SUBUNIT B1 (similar to AT1G	29.365	7	2	2	28.8	3.6	3.6	0	24.206	3796500	132	278	2	5	7	2	2	2	2	12.2	28.8	By MS/MS	By MS/MS	1576400	2220200	421840	175150	246680	2285400	2514000	48	84	P04778	Chlorophyll a-b binding protein 1, chloroplastic (Chlorophyll a-b protein 140) (CAB-140) (LHCII type I CAB-1)	LHCB1.3 AB140 CAB1 At1g29930 F1N18.3	reviewed	Arabidopsis thaliana (Mouse-ear cress)	275	83.64	76.727	418	1.49e-149	photosynthesis, light harvesting in photosystem I [GO:0009768];protein-chromophore linkage [GO:0018298];response to light stimulus [GO:0009416]	chlorophyll binding [GO:0016168];metal ion binding [GO:0046872];protein domain specific binding [GO:0019904]	chloroplast [GO:0009507];chloroplast envelope [GO:0009941];chloroplast thylakoid [GO:0009534];chloroplast thylakoid membrane [GO:0009535];integral component of membrane [GO:0016021];nucleus [GO:0005634];photosystem I [GO:0009522];photosystem II [GO:0009523];plastoglobule [GO:0010287];thylakoid [GO:0009579]	SUBCELLULAR LOCATION: Plastid, chloroplast thylakoid membrane;Multi-pass membrane protein.
comp95233_c3_seq1	LHCB4.2	comp95233_c3_seq1	comp95233_c3_seq1 LHCB8/LHCB4.3/CP29, LIGHT HARVESTING COMPLEX II SUBUNIT B8 / B4.3 (similar to AT2G40100) MA_129206g0010 [Picea abies]	32.728	9	9	3	22	22	9	0	76.544	5189500	526	300	1	9	9	9	9	3	3	22	22	By MS/MS	By MS/MS	1778200	3411300	471770	161650	310120	2301200	2050500	259	267	Q9XF88	Chlorophyll a-b binding protein CP29.2, chloroplastic (LHCB4.2) (LHCII protein 4.2)	LHCB4.2 At3g08940 T16O11.12	reviewed	Arabidopsis thaliana (Mouse-ear cress)	270	72.22	63.333	329	6.54e-114	photosynthesis, light harvesting in photosystem I [GO:0009768];protein-chromophore linkage [GO:0018298];response to blue light [GO:0009637];response to far red light [GO:0010218];response to light stimulus [GO:0009416];response to red light [GO:0010114]	chlorophyll binding [GO:0016168];metal ion binding [GO:0046872]	chloroplast [GO:0009507];chloroplast envelope [GO:0009941];chloroplast thylakoid [GO:0009534];chloroplast thylakoid membrane [GO:0009535];cytosol [GO:0005829];integral component of membrane [GO:0016021];photosystem I [GO:0009522];photosystem II [GO:0009523];plastoglobule [GO:0010287];thylakoid [GO:0009579]	SUBCELLULAR LOCATION: Plastid, chloroplast thylakoid membrane;Multi-pass membrane protein.
MA_10431300g0020	LHCB2.1	MA_10431300g0020	MA_10431300g0020 high_confidence	28.819	6	2	2	29.3	3.8	3.8	0	30.14	2851900	127	266	1	4	6	2	2	2	2	12	29.3	By MS/MS	By MS/MS	1173700	1678200	316880	130410	186470	1658800	1939800	52	75	Q9SHR7	Chlorophyll a-b binding protein 2.1, chloroplastic (Photosystem II light harvesting complex gene 2.1) (Protein LIGHT-HARVESTING CHLOROPHYLL B-BINDING 2.1)	LHCB2.1 LHCB2.3 At2g05100 F15L11.2	reviewed	Arabidopsis thaliana (Mouse-ear cress)	265	92.83	87.17	479	4.74e-174	cellular response to abscisic acid stimulus [GO:0071215];photosynthesis, light harvesting in photosystem I [GO:0009768];photosynthesis, light harvesting in photosystem II [GO:0009769];positive regulation of reactive oxygen species biosynthetic process [GO:1903428];protein-chromophore linkage [GO:0018298];regulation of stomatal closure [GO:0090333];response to blue light [GO:0009637];response to c…	chlorophyll binding [GO:0016168];metal ion binding [GO:0046872];protein domain specific binding [GO:0019904]	chloroplast [GO:0009507];chloroplast envelope [GO:0009941];chloroplast thylakoid membrane [GO:0009535];integral component of membrane [GO:0016021];mitochondrion [GO:0005739];photosystem I [GO:0009522];photosystem II [GO:0009523];plastoglobule [GO:0010287];PSII associated light-harvesting complex II [GO:0009517];thylakoid [GO:0009579]	SUBCELLULAR LOCATION: Plastid, chloroplast thylakoid membrane {ECO:0000269|PubMed:23995216};Multi-pass membrane protein {ECO:0000255}.
MA_129206g0010	LHCB4.2	MA_129206g0010	MA_129206g0010 high_confidence	35.392	9	3	3	16.9	4.9	4.9	0	26.787	3104800	47	326	1	9	8	3	2	3	2	16.9	16.3	By MS/MS	By MS/MS	1496800	1608000	258730	124730	134000	2364100	1764900	23	24	Q9XF88	Chlorophyll a-b binding protein CP29.2, chloroplastic (LHCB4.2) (LHCII protein 4.2)	LHCB4.2 At3g08940 T16O11.12	reviewed	Arabidopsis thaliana (Mouse-ear cress)	266	72.56	63.534	325	1.18e-111	photosynthesis, light harvesting in photosystem I [GO:0009768];protein-chromophore linkage [GO:0018298];response to blue light [GO:0009637];response to far red light [GO:0010218];response to light stimulus [GO:0009416];response to red light [GO:0010114]	chlorophyll binding [GO:0016168];metal ion binding [GO:0046872]	chloroplast [GO:0009507];chloroplast envelope [GO:0009941];chloroplast thylakoid [GO:0009534];chloroplast thylakoid membrane [GO:0009535];cytosol [GO:0005829];integral component of membrane [GO:0016021];photosystem I [GO:0009522];photosystem II [GO:0009523];plastoglobule [GO:0010287];thylakoid [GO:0009579]	SUBCELLULAR LOCATION: Plastid, chloroplast thylakoid membrane;Multi-pass membrane protein.
MA_97315g0010	LHCB1.1	MA_97315g0010	MA_97315g0010 high_confidence	29.322	7	3	0	28.8	16.2	0	0	68.36	2665800	335	278	1	5	7	2	3	0	0	12.2	28.8	By MS/MS	By MS/MS	902300	1763500	296200	100260	195940	952310	1043100	150	185	P0CJ48	Chlorophyll a-b binding protein 2, chloroplastic (Chlorophyll a-b protein 165) (CAB-165) (LHCII type I CAB-2)	LHCB1.1 AB165 CAB2 LHCP-B At1g29920 F1N18.4	reviewed	Arabidopsis thaliana (Mouse-ear cress)	275	84.73	77.455	423	1.1e-151	photosynthesis, light harvesting in photosystem I [GO:0009768];protein-chromophore linkage [GO:0018298];response to blue light [GO:0009637];response to far red light [GO:0010218];response to fructose [GO:0009750];response to light stimulus [GO:0009416];response to red light [GO:0010114]	chlorophyll binding [GO:0016168];metal ion binding [GO:0046872]	apoplast [GO:0048046];chloroplast envelope [GO:0009941];chloroplast thylakoid membrane [GO:0009535];integral component of membrane [GO:0016021];nucleus [GO:0005634];photosystem I [GO:0009522];photosystem II [GO:0009523];plastoglobule [GO:0010287];thylakoid [GO:0009579]	SUBCELLULAR LOCATION: Plastid, chloroplast thylakoid membrane;Multi-pass membrane protein.
UCPabies_isotig14989	LHCA1	UCPabies_isotig14989	UCPabies_isotig14989 LHCA1_A2, LIGHT HARVESTING COMPLEX I SUBUNIT A1 (similar to AT3G54890) MA_10431493g0010 [Picea abies]	26.843	10	10	4	33.2	33.2	18.2	0	118.71	6399300	389	247	1	10	7	10	7	4	3	33.2	29.6	By MS/MS	By MS/MS	4839100	1560200	581760	439920	141840	5863800	1170100	277	112	Q01667	Chlorophyll a-b binding protein 6, chloroplastic (LHCI-730) (LHCII type III CAB-6) (Light-harvesting complex protein Lhca1)	LHCA1 CAB6 At3g54890 F28P10.130	reviewed	Arabidopsis thaliana (Mouse-ear cress)	202	87.13	78.218	333	5.6e-117	photosynthesis, light harvesting in photosystem I [GO:0009768];protein-chromophore linkage [GO:0018298];response to blue light [GO:0009637];response to cold [GO:0009409];response to far red light [GO:0010218];response to high light intensity [GO:0009644];response to light stimulus [GO:0009416];response to low light intensity stimulus [GO:0009645];response to red light [GO:0010114]	chlorophyll binding [GO:0016168];metal ion binding [GO:0046872];protein domain specific binding [GO:0019904]	chloroplast [GO:0009507];chloroplast envelope [GO:0009941];chloroplast thylakoid [GO:0009534];chloroplast thylakoid membrane [GO:0009535];integral component of membrane [GO:0016021];photosystem I [GO:0009522];plastoglobule [GO:0010287];thylakoid [GO:0009579]	SUBCELLULAR LOCATION: Plastid, chloroplast thylakoid membrane {ECO:0000269|PubMed:10818090};Multi-pass membrane protein {ECO:0000255}.
comp96749_c0_seq1	LHCA2	comp96749_c0_seq1	comp96749_c0_seq1 LHCA2, LIGHT HARVESTING COMPLEX I SUBUNIT A2 (similar to AT3G61470) MA_18273g0010 [Picea bies]	29.671	3	3	3	11.5	11.5	11.5	0	54.643	2669500	120	278	1	3	3	3	3	3	3	11.5	11.5	By MS/MS	By MS/MS	1975200	694230	266950	197520	69423	2308400	762530	92	28	Q9SYW8	Photosystem I chlorophyll a/b-binding protein 2, chloroplastic (Lhca2) (LHCI type III LHCA2)	LHCA2 At3g61470 F2A19.70	reviewed	Arabidopsis thaliana (Mouse-ear cress)	223	91.03	83.408	397	1.54e-141	photosynthesis, light harvesting in photosystem I [GO:0009768];protein-chromophore linkage [GO:0018298];response to cold [GO:0009409];response to high light intensity [GO:0009644];response to light stimulus [GO:0009416];response to low light intensity stimulus [GO:0009645]	chlorophyll binding [GO:0016168];metal ion binding [GO:0046872];protein domain specific binding [GO:0019904]	chloroplast [GO:0009507];chloroplast thylakoid [GO:0009534];chloroplast thylakoid membrane [GO:0009535];cytosol [GO:0005829];integral component of membrane [GO:0016021];photosystem I [GO:0009522];thylakoid [GO:0009579]	SUBCELLULAR LOCATION: Plastid, chloroplast thylakoid membrane {ECO:0000269|PubMed:10818090};Multi-pass membrane protein {ECO:0000255}.
comp42859_c0_seq1	LHCA3	comp42859_c0_seq1;MA_815900g0010	comp42859_c0_seq1 LHCA3, LIGHT HARVESTING COMPLEX I SUBUNIT A3 (similar to AT1G61520) MA_815900g0010 [Picea abies];MA_815900g0010 high_confidence	31.356	5	5	5	24.9	24.9	24.9	0	99.481	2029700	183	289	2	4	5	4	5	4	5	22.1	24.9	By MS/MS	By MS/MS	1408600	621060	184520	128060	56460	1315200	326550	126	57	Q9SY97	Photosystem I chlorophyll a/b-binding protein 3-1, chloroplastic (Lhca3*1) (LHCI type III LHCA3)	LHCA3 At1g61520 T25B24.12	reviewed	Arabidopsis thaliana (Mouse-ear cress)	247	88.66	81.781	408	2.69e-145	photosynthesis, light harvesting in photosystem I [GO:0009768];protein-chromophore linkage [GO:0018298];response to cold [GO:0009409];response to high light intensity [GO:0009644];response to light stimulus [GO:0009416];response to low light intensity stimulus [GO:0009645]	chlorophyll binding [GO:0016168];metal ion binding [GO:0046872];protein domain specific binding [GO:0019904]	chloroplast [GO:0009507];chloroplast thylakoid [GO:0009534];chloroplast thylakoid membrane [GO:0009535];integral component of membrane [GO:0016021];nucleus [GO:0005634];photosystem I [GO:0009522];plastoglobule [GO:0010287];thylakoid [GO:0009579]	SUBCELLULAR LOCATION: Plastid, chloroplast thylakoid membrane {ECO:0000269|PubMed:10818090};Multi-pass membrane protein {ECO:0000255}.
comp49551_c0_seq1	LHCA4	comp49551_c0_seq1;MA_65346g0010	comp49551_c0_seq1 LHCA4, LIGHT HARVESTING COMPLEX I SUBUNIT A4 (similar to AT3G47470) MA_65346g0010 [Picea abies];MA_65346g0010 high_confidence	27.679	3	3	3	11.2	11.2	11.2	0	38.879	1084000	149	251	2	3	3	3	3	3	3	11.2	11.2	By MS/MS	By MS/MS	878450	205570	108400	87845	20557	519830	109850	109	40	P27521	Chlorophyll a-b binding protein 4, chloroplastic (LHCI type III CAB-4)	LHCA4 CAB4 At3g47470 F1P2.20	reviewed	Arabidopsis thaliana (Mouse-ear cress)	252	84.52	77.381	391	1.23e-139	photosynthesis, light harvesting in photosystem I [GO:0009768];protein-chromophore linkage [GO:0018298];response to cold [GO:0009409];response to high light intensity [GO:0009644];response to karrikin [GO:0080167];response to light stimulus [GO:0009416];response to low light intensity stimulus [GO:0009645]	chlorophyll binding [GO:0016168];metal ion binding [GO:0046872];protein domain specific binding [GO:0019904]	chloroplast [GO:0009507];chloroplast envelope [GO:0009941];chloroplast thylakoid [GO:0009534];chloroplast thylakoid membrane [GO:0009535];cytosol [GO:0005829];integral component of membrane [GO:0016021];photosystem I [GO:0009522];plastoglobule [GO:0010287];thylakoid [GO:0009579]	SUBCELLULAR LOCATION: Plastid, chloroplast thylakoid membrane {ECO:0000269|PubMed:10818090, ECO:0000269|PubMed:12766230};Multi-pass membrane protein {ECO:0000255}.
MA_10431493g0010	LHCA1	MA_10431493g0010;comp89736_c0_seq1	MA_10431493g0010 high_confidence;comp89736_c0_seq1 LHCA1_A1, LIGHT HARVESTING COMPLEX I SUBUNIT A1 (similar to AT3G54890) MA_10431493g0010 [Picea abies]	26.684	7	1	1	19	4	4	0	18.949	808330	115	247	2	7	5	1	1	1	1	19	19	By MS/MS	By MS/MS	612600	195730	80833	61260	19573	0	111280	79	36	Q01667	Chlorophyll a-b binding protein 6, chloroplastic (LHCI-730) (LHCII type III CAB-6) (Light-harvesting complex protein Lhca1)	LHCA1 CAB6 At3g54890 F28P10.130	reviewed	Arabidopsis thaliana (Mouse-ear cress)	202	88.61	79.208	342	2.43e-120	photosynthesis, light harvesting in photosystem I [GO:0009768];protein-chromophore linkage [GO:0018298];response to blue light [GO:0009637];response to cold [GO:0009409];response to far red light [GO:0010218];response to high light intensity [GO:0009644];response to light stimulus [GO:0009416];response to low light intensity stimulus [GO:0009645];response to red light [GO:0010114]	chlorophyll binding [GO:0016168];metal ion binding [GO:0046872];protein domain specific binding [GO:0019904]	chloroplast [GO:0009507];chloroplast envelope [GO:0009941];chloroplast thylakoid [GO:0009534];chloroplast thylakoid membrane [GO:0009535];integral component of membrane [GO:0016021];photosystem I [GO:0009522];plastoglobule [GO:0010287];thylakoid [GO:0009579]	SUBCELLULAR LOCATION: Plastid, chloroplast thylakoid membrane {ECO:0000269|PubMed:10818090};Multi-pass membrane protein {ECO:0000255}.
comp94552_c0_seq1	FTSH5	comp94552_c0_seq1;MA_98203g0010	comp94552_c0_seq1 FTSH1/5, FTSH PROTEASE 1/5 (similar to AT1G50250, AT5G42270) no gene model assigned [Picea abies];MA_98203g0010 medium_confidence	74.748	14	14	14	25.1	25.1	25.1	0	133.98	1362800	369	701	2	12	13	12	13	12	13	20.1	23	By MS/MS	By MS/MS	666970	695860	41298	20211	21087	602520	487710	193	176	Q9FH02	ATP-dependent zinc metalloprotease FTSH 5, chloroplastic (AtFTSH5) (EC 3.4.24.-) (Protein VARIEGATED 1)	FTSH5 FTSH2 VAR1 At5g42270 K5J14.7	reviewed	Arabidopsis thaliana (Mouse-ear cress)	714	86.83	81.232	1089	0	multicellular organism development [GO:0007275];photoinhibition [GO:0010205];photosystem I assembly [GO:0048564];photosystem II repair [GO:0010206];protein catabolic process [GO:0030163];proteolysis [GO:0006508];PSII associated light-harvesting complex II catabolic process [GO:0010304];thylakoid membrane organization [GO:0010027]	ATPase activity [GO:0016887];ATP binding [GO:0005524];ATP-dependent peptidase activity [GO:0004176];metal ion binding [GO:0046872];metalloendopeptidase activity [GO:0004222]	chloroplast [GO:0009507];chloroplast envelope [GO:0009941];chloroplast thylakoid [GO:0009534];chloroplast thylakoid membrane [GO:0009535];integral component of membrane [GO:0016021];plastid [GO:0009536];thylakoid [GO:0009579]	SUBCELLULAR LOCATION: Plastid, chloroplast thylakoid membrane {ECO:0000269|PubMed:12167156, ECO:0000269|PubMed:14630971, ECO:0000269|PubMed:18431481};Single-pass membrane protein {ECO:0000269|PubMed:12167156, ECO:0000269|PubMed:14630971};Stromal side {ECO:0000269|PubMed:12167156, ECO:0000269|PubMed:14630971}.
comp81270_c0_seq1	FTSH2	comp81270_c0_seq1;MA_188257g0010;comp94630_c0_seq1;comp94630_c0_seq2;MA_14707g0010;MA_10435918g0010;MA_10436247g0020;comp50116_c1_seq1;UCPabies_isotig07435;comp95908_c0_seq2	comp81270_c0_seq1 FTSH2/8, FTSH PROTEASE 2/8 (similar to AT2G30950, AT1G06430) no gene model assigned [Picea abies];MA_188257g0010 high_confidence	74.422	12	12	12	17.7	17.7	17.7	0	88.56	1446200	271	695	10	12	12	12	12	12	12	17.7	17.7	By MS/MS	By MS/MS	696740	749440	41319	19907	21413	566300	410040	147	124	O80860	ATP-dependent zinc metalloprotease FTSH 2, chloroplastic (AtFTSH2) (EC 3.4.24.-) (Protein VARIEGATED 2)	FTSH2 VAR2 At2g30950 F7F1.16	reviewed	Arabidopsis thaliana (Mouse-ear cress)	663	91.55	83.107	1103	0	chloroplast organization [GO:0009658];multicellular organism development [GO:0007275];photoinhibition [GO:0010205];photosystem I assembly [GO:0048564];photosystem II repair [GO:0010206];protein catabolic process [GO:0030163];proteolysis [GO:0006508];PSII associated light-harvesting complex II catabolic process [GO:0010304];reactive oxygen species metabolic process [GO:0072593];thylakoid membrane …	ATP binding [GO:0005524];ATP-dependent peptidase activity [GO:0004176];metal ion binding [GO:0046872];metalloendopeptidase activity [GO:0004222];metallopeptidase activity [GO:0008237]	chloroplast [GO:0009507];chloroplast envelope [GO:0009941];chloroplast thylakoid [GO:0009534];chloroplast thylakoid membrane [GO:0009535];integral component of membrane [GO:0016021];peroxisome [GO:0005777];thylakoid [GO:0009579];thylakoid lumen [GO:0031977]	SUBCELLULAR LOCATION: Plastid, chloroplast thylakoid membrane {ECO:0000269|PubMed:11719511, ECO:0000269|PubMed:14630971, ECO:0000269|PubMed:18431481};Single-pass membrane protein {ECO:0000269|PubMed:11719511, ECO:0000269|PubMed:14630971};Stromal side {ECO:0000269|PubMed:11719511, ECO:0000269|PubMed:14630971}.
MA_10433010g0010	At1g54780	MA_10433010g0010	MA_10433010g0010 high_confidence	32.185	6	6	6	22.6	22.6	22.6	0	73.719	717720	245	296	1	5	6	5	6	5	6	18.2	22.6	By MS/MS	By MS/MS	287810	429910	55209	22139	33070	250630	221400	118	127	Q9ZVL6	UPF0603 protein At1g54780, chloroplastic (Thylakoid lumen 18.3 kDa protein)	At1g54780 T22H22.19	reviewed	Arabidopsis thaliana (Mouse-ear cress)	232	87.07	70.69	340	4.09e-118	photosystem II repair [GO:0010206]	acid phosphatase activity [GO:0003993]	chloroplast [GO:0009507];chloroplast thylakoid [GO:0009534];chloroplast thylakoid membrane [GO:0009535];integral component of membrane [GO:0016021];nucleus [GO:0005634];thylakoid [GO:0009579];thylakoid lumen [GO:0031977]	SUBCELLULAR LOCATION: Plastid, chloroplast thylakoid membrane {ECO:0000269|PubMed:11719511, ECO:0000269|PubMed:18431481};Single-pass membrane protein {ECO:0000269|PubMed:11719511};Lumenal side {ECO:0000269|PubMed:11719511}.
MA_77701g0010	MET1	MA_77701g0010	MA_77701g0010 high_confidence	31.603	2	2	2	11.3	11.3	11.3	0	13.337	220080	10	292	1	1	2	1	2	1	2	5.8	11.3	By MS/MS	By MS/MS	77624	142450	12227	4312.4	7914.1	0	116840	2	8	Q94BS2	Protein MET1, chloroplastic (PDZ domain, K-box domain, and TPR region containing protein)	MET1 GAN ZKT At1g55480 T5A14.12	reviewed	Arabidopsis thaliana (Mouse-ear cress)	117	47.01	31.624	50.1	2.77e-07	photosynthesis [GO:0015979];photosystem II assembly [GO:0010207];photosystem II repair [GO:0010206];response to high light intensity [GO:0009644];response to light stimulus [GO:0009416];response to wounding [GO:0009611]		chloroplast [GO:0009507];chloroplast envelope [GO:0009941];chloroplast membrane [GO:0031969];chloroplast stroma [GO:0009570];chloroplast thylakoid [GO:0009534];chloroplast thylakoid membrane [GO:0009535];chromoplast stroma [GO:0009575];extrinsic component of thylakoid membrane [GO:0035448];nucleus [GO:0005634];photosystem II [GO:0009523];thylakoid [GO:0009579]	SUBCELLULAR LOCATION: Plastid, chloroplast membrane {ECO:0000269|PubMed:25587003}. Plastid, chloroplast thylakoid membrane {ECO:0000269|PubMed:25587003};Peripheral membrane protein {ECO:0000269|PubMed:25587003};Stromal side {ECO:0000269|PubMed:25587003}. Note=In thylakoids, enriched in stroma lamellae, and also present in grana. {ECO:0000269|PubMed:25587003}.
MA_10432153g0010	HCF244	MA_10432153g0010	MA_10432153g0010 high_confidence	18.226	1	1	1	9.1	9.1	9.1	0	18.52	26647	6	165	1	0	1	0	1	0	1	0	9.1		By MS/MS	0	26647	2220.6	0	2220.6	0	27807	0	6	O65502	Protein HIGH CHLOROPHYLL FLUORESCENCE PHENOTYPE 244, chloroplastic	HCF244 At4g35250 F23E12.190	reviewed	Arabidopsis thaliana (Mouse-ear cress)	79	82.28	73.418	119	5.34e-33	photosystem II assembly [GO:0010207]	translation initiation factor activity [GO:0003743]	chloroplast [GO:0009507];chloroplast stroma [GO:0009570];chloroplast thylakoid [GO:0009534];chloroplast thylakoid membrane [GO:0009535];photosystem II [GO:0009523];plasma membrane [GO:0005886];thylakoid membrane [GO:0042651]	SUBCELLULAR LOCATION: Plastid, chloroplast stroma {ECO:0000269|PubMed:23027666}. Plastid, chloroplast thylakoid membrane {ECO:0000269|PubMed:23027666};Peripheral membrane protein {ECO:0000269|PubMed:23027666};Stromal side {ECO:0000269|PubMed:23027666}. Note=Predominantly present at thylakoid membranes. {ECO:0000269|PubMed:23027666}.
YP_008082854.1	ycf3	YP_008082854.1	YP_008082854.1 hypothetical chloroplast RF34 (chloroplast) [Picea abies]	19.633	1	1	1	6.5	6.5	6.5	0	13.958	0	1	170	1	0	1	0	1	0	1	0	6.5		By MS/MS	0	0	0	0	0	0	0	0	1	P61843	Photosystem I assembly protein Ycf3	ycf3 AtCg00360	reviewed	Arabidopsis thaliana (Mouse-ear cress)	168	88.69	84.524	294	7.08e-104	photosynthesis [GO:0015979]		chloroplast thylakoid membrane [GO:0009535]	SUBCELLULAR LOCATION: Plastid, chloroplast thylakoid membrane {ECO:0000255|HAMAP-Rule:MF_00439};Peripheral membrane protein {ECO:0000255|HAMAP-Rule:MF_00439}.
MA_10433575g0010		MA_10433575g0010	MA_10433575g0010 high_confidence	21.827	2	2	2	12	12	12	0	18.357	78159	17	209	1	2	1	2	1	2	1	12	6.2	By MS/MS	By MS/MS	37348	40811	9769.8	4668.4	5101.4	23447	0	9	8						NaN	NaN	NaN	NaN	NaN
comp75366_c0_seq1	PSAL	comp75366_c0_seq1;PUT-175a-Picea_abies-4572	comp75366_c0_seq1 PSAL_A2, PHOTOSYSTEM I SUBUNIT L (similar to AT4G12800) MA_3403026g0010 [Picea abies];PUT-175a-Picea_abies-4572 PSAL_A1, PHOTOSYSTEM I SUBUNIT L (similar to AT4G12800) MA_3403026g0010 [Picea abies]	17.004	1	1	1	5	5	5	0	28.193	1744700	86	161	2	1	1	1	1	1	1	5	5	By MS/MS	By MS/MS	1360600	384090	581570	453540	128030	0	218450	52	34	Q9SUI4	Photosystem I reaction center subunit XI, chloroplastic (PSI-L) (PSI subunit V)	PSAL At4g12800 T20K18.150	reviewed	Arabidopsis thaliana (Mouse-ear cress)	161	95.03	85.093	243	2.19e-83	photosynthesis [GO:0015979]	protein domain specific binding [GO:0019904]	chloroplast [GO:0009507];chloroplast envelope [GO:0009941];chloroplast membrane [GO:0031969];chloroplast thylakoid [GO:0009534];chloroplast thylakoid membrane [GO:0009535];cytosol [GO:0005829];integral component of membrane [GO:0016021];photosystem I reaction center [GO:0009538];plastoglobule [GO:0010287];thylakoid [GO:0009579]	SUBCELLULAR LOCATION: Plastid, chloroplast membrane {ECO:0000255};Multi-pass membrane protein {ECO:0000255}.
PUT-175a-Picea_abies-8430	PSAD2	PUT-175a-Picea_abies-8430;MA_9169733g0010	PUT-175a-Picea_abies-8430 PSAD_A2, PHOTOSYSTEM I SUBUNIT D (similar to AT4G02770, AT1G03130) MA_9169733g0010 [Picea abies];MA_9169733g0010 high_confidence	24.785	9	9	2	30.3	30.3	9.8	0	87.427	4288700	321	234	2	9	8	9	8	2	2	30.3	27.4	By MS/MS	By MS/MS	3526500	762210	329900	271270	58632	3901300	801960	212	109	Q9SA56	Photosystem I reaction center subunit II-2, chloroplastic (Photosystem I 20 kDa subunit 2) (PSI-D2)	PSAD2 At1g03130 F10O3_4	reviewed	Arabidopsis thaliana (Mouse-ear cress)	169	90.53	83.432	297	1.84e-103	photosynthesis [GO:0015979]	protein domain specific binding [GO:0019904]	chloroplast envelope [GO:0009941];chloroplast thylakoid [GO:0009534];chloroplast thylakoid membrane [GO:0009535];extracellular region [GO:0005576];photosystem I reaction center [GO:0009538];thylakoid [GO:0009579]	SUBCELLULAR LOCATION: Plastid, chloroplast thylakoid membrane {ECO:0000250};Peripheral membrane protein {ECO:0000250};Stromal side {ECO:0000250}.
MA_348255g0010	PSAN	MA_348255g0010;comp49595_c0_seq1	MA_348255g0010 high_confidence;comp49595_c0_seq1 PSAN, PHOTOSYSTEM I SUBUNIT N (similar to AT5G64040) MA_348255 [Picea abies]	17.967	4	4	4	29.5	29.5	29.5	0	57.204	2163200	251	173	2	4	2	4	2	4	2	29.5	10.4	By MS/MS	By MS/MS	1685400	477790	309030	240770	68255	2153800	464820	153	98	P49107	Photosystem I reaction center subunit N, chloroplastic (PSI-N)	PSAN At5g64040 MHJ24.2	reviewed	Arabidopsis thaliana (Mouse-ear cress)	126	78.57	65.079	176	5.23e-57	photosynthesis [GO:0015979]	protein domain specific binding [GO:0019904]	chloroplast photosystem I [GO:0030093]	SUBCELLULAR LOCATION: Plastid, chloroplast thylakoid membrane {ECO:0000269|PubMed:18431481};Peripheral membrane protein;Lumenal side.
MA_16054g0010	PSAK	MA_16054g0010;UCPabies_isotig05785;comp49596_c0_seq1	MA_16054g0010 high_confidence;UCPabies_isotig05785 PSAK_A2 PHOTOSYSTEM I SUBUNIT K (similar to AT1G30380) MA_16054g0010 [Picea abies];comp49596_c0_seq1 PSAK_A1, PHOTOSYSTEM I SUBUNIT K (similar to AT1G30380) MA_16054g0010 [Picea abies]	13.755	1	1	1	6.7	6.7	6.7	0	11.51	1491200	141	135	3	1	1	1	1	1	1	6.7	6.7	By MS/MS	By MS/MS	1163100	328060	298240	232630	65611	0	142340	79	62	Q9SUI5	Photosystem I reaction center subunit psaK, chloroplastic (PSI-K) (Photosystem I subunit X)	PSAK At1g30380 T4K22.2	reviewed	Arabidopsis thaliana (Mouse-ear cress)	132	78.79	63.636	165	4e-54	photosynthesis [GO:0015979]		chloroplast [GO:0009507];chloroplast thylakoid [GO:0009534];chloroplast thylakoid membrane [GO:0009535];integral component of membrane [GO:0016021];nucleus [GO:0005634];photosystem I [GO:0009522];thylakoid [GO:0009579]	SUBCELLULAR LOCATION: Plastid, chloroplast thylakoid membrane {ECO:0000250};Multi-pass membrane protein {ECO:0000250}.
MA_10090427g0010	PSAF	MA_10090427g0010;comp86403_c0_seq1	MA_10090427g0010 high_confidence;comp86403_c0_seq1 PSAF, PHOTOSYSTEM I SUBUNIT F (similar to AT1G31330) MA_10090427g0010 [Picea abies]	26.968	7	7	7	30.4	30.4	30.4	0	92.167	3114800	248	253	2	7	6	7	6	7	6	30.4	27.7	By MS/MS	By MS/MS	1793400	1321400	389350	224180	165170	1451000	405940	142	106	Q9SHE8	Photosystem I reaction center subunit III, chloroplastic (Light-harvesting complex I 17 kDa protein) (PSI-F)	PSAF At1g31330 T19E23.12	reviewed	Arabidopsis thaliana (Mouse-ear cress)	217	74.65	59.447	265	3.01e-90	photosynthesis [GO:0015979]	protein domain specific binding [GO:0019904]	chloroplast [GO:0009507];chloroplast envelope [GO:0009941];chloroplast thylakoid [GO:0009534];chloroplast thylakoid membrane [GO:0009535];integral component of membrane [GO:0016021];nucleus [GO:0005634];photosystem I reaction center [GO:0009538];plastoglobule [GO:0010287];thylakoid [GO:0009579]	SUBCELLULAR LOCATION: Plastid, chloroplast thylakoid membrane {ECO:0000269|PubMed:18431481};Single-pass membrane protein;Lumenal side.
YP_008082855.1	psaA	YP_008082855.1	YP_008082855.1 photosystem I P700 apoprotein A1 (chloroplast) [Picea abies]	83.08	7	7	7	8	8	8	0	51.305	4612600	521	750	1	7	6	7	6	7	6	8	7.1	By MS/MS	By MS/MS	3949400	663130	256250	219410	36840	3600400	681460	397	124	P56766	Photosystem I P700 chlorophyll a apoprotein A1 (EC 1.97.1.12) (PSI-A) (PsaA)	psaA AtCg00350	reviewed	Arabidopsis thaliana (Mouse-ear cress)	750	97.07	92.533	1418	0	photosynthesis [GO:0015979];protein-chromophore linkage [GO:0018298]	4 iron, 4 sulfur cluster binding [GO:0051539];chlorophyll binding [GO:0016168];electron transfer activity [GO:0009055];magnesium ion binding [GO:0000287]	chloroplast [GO:0009507];chloroplast envelope [GO:0009941];chloroplast thylakoid [GO:0009534];chloroplast thylakoid membrane [GO:0009535];integral component of membrane [GO:0016021];photosystem I [GO:0009522];plastid [GO:0009536];plastoglobule [GO:0010287];thylakoid [GO:0009579]	SUBCELLULAR LOCATION: Plastid, chloroplast thylakoid membrane {ECO:0000255|HAMAP-Rule:MF_00458};Multi-pass membrane protein {ECO:0000255|HAMAP-Rule:MF_00458}.
YP_008082865.1	psaC	YP_008082865.1	YP_008082865.1 photosystem I subunit VII (chloroplast) [Picea abies]	9.0364	5	5	5	53.1	53.1	53.1	0	61.726	1742900	255	81	1	5	4	5	4	5	4	53.1	44.4	By MS/MS	By MS/MS	1093300	649590	290490	182220	108270	658280	168190	156	99	P62090	Photosystem I iron-sulfur center (EC 1.97.1.12) (9 kDa polypeptide) (PSI-C) (Photosystem I subunit VII) (PsaC)	psaC frxA AtCg01060	reviewed	Arabidopsis thaliana (Mouse-ear cress)	81	100	97.531	167	1.65e-56	photosynthesis [GO:0015979];photosynthetic electron transport in photosystem I [GO:0009773]	4 iron, 4 sulfur cluster binding [GO:0051539];electron transfer activity [GO:0009055];metal ion binding [GO:0046872]	chloroplast [GO:0009507];chloroplast stromal thylakoid [GO:0009533];chloroplast thylakoid [GO:0009534];chloroplast thylakoid membrane [GO:0009535];photosystem I [GO:0009522];plastid [GO:0009536]	SUBCELLULAR LOCATION: Plastid, chloroplast thylakoid membrane {ECO:0000255|HAMAP-Rule:MF_01303};Peripheral membrane protein {ECO:0000255|HAMAP-Rule:MF_01303};Stromal side {ECO:0000255|HAMAP-Rule:MF_01303}.
MA_65259g0010	PSAH2	MA_65259g0010;PUT-175a-Picea_abies-7650;comp81075_c0_seq1	MA_65259g0010 high_confidence;PUT-175a-Picea_abies-7650 PSAH_A2, PHOTOSYTEM I SUBUNIT H (similar to AT3G16140, AT1G52230) MA_65259g0010 [Picea abies];comp81075_c0_seq1 PSAH_A1, PHOTOSYTEM I SUBUNIT H (similar to AT3G16140, AT1G52230) MA_65259g0010 [Picea a	15.484	3	3	3	15	15	15	0	43.162	1627900	302	147	3	3	3	3	3	3	3	15	15	By MS/MS	By MS/MS	1166100	461890	232560	166580	65984	1123800	249320	198	104	Q9SUI6	Photosystem I reaction center subunit VI-2, chloroplastic (PSI-H1)	PSAH2 At1g52230 F9I5.11	reviewed	Arabidopsis thaliana (Mouse-ear cress)	137	72.99	64.234	165	1.05e-53	photosynthesis [GO:0015979]		chloroplast [GO:0009507];chloroplast thylakoid [GO:0009534];chloroplast thylakoid membrane [GO:0009535];integral component of membrane [GO:0016021];nucleus [GO:0005634];photosystem I reaction center [GO:0009538];plastoglobule [GO:0010287];thylakoid [GO:0009579]	SUBCELLULAR LOCATION: Plastid, chloroplast thylakoid membrane {ECO:0000305};Single-pass membrane protein {ECO:0000305}.
YP_008082856.1	psaB	YP_008082856.1;MA_173626g0010	YP_008082856.1 photosystem I P700 apoprotein A2 (chloroplast) [Picea abies]	82.387	5	5	5	5.9	5.9	5.9	0	79.969	3387000	394	734	2	4	5	4	5	4	5	4.8	5.9	By MS/MS	By MS/MS	2270900	1116100	199240	133590	65651	1616400	500150	238	156	P56767	Photosystem I P700 chlorophyll a apoprotein A2 (EC 1.97.1.12) (PSI-B) (PsaB)	psaB AtCg00340	reviewed	Arabidopsis thaliana (Mouse-ear cress)	734	97.55	94.142	1398	0	photosynthesis [GO:0015979];protein-chromophore linkage [GO:0018298]	4 iron, 4 sulfur cluster binding [GO:0051539];chlorophyll binding [GO:0016168];electron transfer activity [GO:0009055];magnesium ion binding [GO:0000287]	chloroplast [GO:0009507];chloroplast envelope [GO:0009941];chloroplast thylakoid [GO:0009534];chloroplast thylakoid membrane [GO:0009535];integral component of membrane [GO:0016021];photosystem I [GO:0009522];plastid [GO:0009536];plastoglobule [GO:0010287];thylakoid [GO:0009579]	SUBCELLULAR LOCATION: Plastid, chloroplast thylakoid membrane {ECO:0000255|HAMAP-Rule:MF_00482};Multi-pass membrane protein {ECO:0000255|HAMAP-Rule:MF_00482}.
MA_100910g0020	PSAG	MA_100910g0020;comp96747_c0_seq1	MA_100910g0020 high_confidence;comp96747_c0_seq1 PSAG, PHOTOSYSTEM I SUBUNIT G (similar to AT1G55670) MA_100910g0020 [Picea abies]	17.636	3	3	3	21.5	21.5	21.5	0	22.05	1028300	69	163	2	2	3	2	3	2	3	16	21.5	By MS/MS	By MS/MS	435070	593240	114260	48341	65915	496160	209230	23	46	Q9S7N7	Photosystem I reaction center subunit V, chloroplastic (PSI-G)	PSAG At1g55670 F20N2.21 F20N2.33 F20N2_3	reviewed	Arabidopsis thaliana (Mouse-ear cress)	170	70.59	60	185	4.49e-61	photosynthesis [GO:0015979];photosynthetic electron transport in photosystem I [GO:0009773];photosynthetic NADP+ reduction [GO:0009780];photosystem I stabilization [GO:0042550];protein stabilization [GO:0050821]		chloroplast [GO:0009507];chloroplast envelope [GO:0009941];chloroplast membrane [GO:0031969];chloroplast photosystem I [GO:0030093];chloroplast thylakoid [GO:0009534];chloroplast thylakoid membrane [GO:0009535];integral component of membrane [GO:0016021];nucleus [GO:0005634];thylakoid [GO:0009579]	SUBCELLULAR LOCATION: Plastid, chloroplast membrane {ECO:0000255};Multi-pass membrane protein {ECO:0000255}.
UCPabies_isotig04977	PSAE2	UCPabies_isotig04977;MA_10430790g0010	UCPabies_isotig04977 PSAE_A5, PHOTOSYSTEM I SUBUNIT E (similar to AT4G28750, AT2G20260) MA_10430790g0010 [Picea abies];MA_10430790g0010 medium_confidence	15.435	3	2	2	28.6	12.9	12.9	0	13.515	378410	53	147	2	2	2	1	2	1	2	26.5	12.9	By MS/MS	By MS/MS	295450	82964	54059	42207	11852	276260	0	49	4	Q9S714	Photosystem I reaction center subunit IV B, chloroplastic (PSI-E B)	PSAE2 At2g20260 F11A3.19	reviewed	Arabidopsis thaliana (Mouse-ear cress)	64	92.19	81.25	118	4.1e-35	photosynthesis [GO:0015979]	protein domain specific binding [GO:0019904]	chloroplast [GO:0009507];chloroplast envelope [GO:0009941];chloroplast thylakoid [GO:0009534];chloroplast thylakoid membrane [GO:0009535];mitochondrion [GO:0005739];photosystem I reaction center [GO:0009538];plastoglobule [GO:0010287];thylakoid [GO:0009579]	SUBCELLULAR LOCATION: Plastid, chloroplast thylakoid membrane {ECO:0000250};Peripheral membrane protein {ECO:0000250}.
PUT-175a-Picea_abies-70	PSAE2	PUT-175a-Picea_abies-70;comp86406_c0_seq2;comp86406_c0_seq1;PUT-175a-Picea_abies-7238	PUT-175a-Picea_abies-70 PSAE_A2, PHOTOSYSTEM I SUBUNIT E (similar to AT4G28750, AT2G20260) MA_10430790g0010 [Picea abies];comp86406_c0_seq2 PSAE_A4, PHOTOSYSTEM I SUBUNIT E (similar to AT4G28750, AT2G20260) MA_10430790g0010 [Picea abies];comp86406_c0_seq1	14.689	3	3	2	46.8	46.8	30.2	0	26.186	294700	43	139	4	3	1	3	1	2	1	46.8	15.1	By MS/MS	By matching	283850	10854	42101	40550	1550.6	269780	0	43	0	Q9S714	Photosystem I reaction center subunit IV B, chloroplastic (PSI-E B)	PSAE2 At2g20260 F11A3.19	reviewed	Arabidopsis thaliana (Mouse-ear cress)	64	92.19	82.812	118	2.37e-35	photosynthesis [GO:0015979]	protein domain specific binding [GO:0019904]	chloroplast [GO:0009507];chloroplast envelope [GO:0009941];chloroplast thylakoid [GO:0009534];chloroplast thylakoid membrane [GO:0009535];mitochondrion [GO:0005739];photosystem I reaction center [GO:0009538];plastoglobule [GO:0010287];thylakoid [GO:0009579]	SUBCELLULAR LOCATION: Plastid, chloroplast thylakoid membrane {ECO:0000250};Peripheral membrane protein {ECO:0000250}.
YP_008082831.1	atpH	YP_008082831.1	YP_008082831.1 ATP synthase CF0 subunit III (chloroplast) [Picea abies]	8.0073	1	1	1	50.6	50.6	50.6	0	32.685	584550	6	81	1	1	1	1	1	1	1	50.6	50.6	By MS/MS	By MS/MS	75674	508880	584550	75674	508880	0	86670	1	5	P56760	ATP synthase subunit c, chloroplastic (ATP synthase F(0) sector subunit c) (ATPase subunit III) (F-type ATPase subunit c) (F-ATPase subunit c) (Lipid-binding protein)	atpH AtCg00140	reviewed	Arabidopsis thaliana (Mouse-ear cress)	81	100	96.296	149	2.54e-49	ATP synthesis coupled proton transport [GO:0015986]	lipid binding [GO:0008289];proton-transporting ATP synthase activity, rotational mechanism [GO:0046933]	chloroplast thylakoid [GO:0009534];chloroplast thylakoid membrane [GO:0009535];integral component of membrane [GO:0016021];proton-transporting ATP synthase complex, coupling factor F(o) [GO:0045263]	SUBCELLULAR LOCATION: Plastid, chloroplast thylakoid membrane {ECO:0000255|HAMAP-Rule:MF_01396};Multi-pass membrane protein {ECO:0000255|HAMAP-Rule:MF_01396}.
YP_008082833.1	atpA	YP_008082833.1	YP_008082833.1 ATP synthase CF1 alpha chain (chloroplast) [Picea abies]	55.024	16	16	16	39.3	39.3	39.3	0	250.11	4915600	1176	507	1	14	16	14	16	14	16	30.8	39.3	By MS/MS	By MS/MS	1226700	3689000	196630	49066	147560	1047700	939820	431	745	P56757	ATP synthase subunit alpha, chloroplastic (EC 7.1.2.2) (ATP synthase F1 sector subunit alpha) (F-ATPase subunit alpha)	atpA AtCg00120	reviewed	Arabidopsis thaliana (Mouse-ear cress)	506	92.49	86.166	874	0	ATP synthesis coupled proton transport [GO:0015986];defense response to bacterium [GO:0042742];response to cold [GO:0009409]	ATP binding [GO:0005524];proton-transporting ATP synthase activity, rotational mechanism [GO:0046933];zinc ion binding [GO:0008270]	chloroplast [GO:0009507];chloroplast thylakoid [GO:0009534];chloroplast thylakoid membrane [GO:0009535];cytosol [GO:0005829];mitochondrion [GO:0005739];plastid [GO:0009536];plastoglobule [GO:0010287];proton-transporting ATP synthase complex, catalytic core F(1) [GO:0045261];stromule [GO:0010319];thylakoid [GO:0009579];thylakoid lumen [GO:0031977]	SUBCELLULAR LOCATION: Plastid, chloroplast thylakoid membrane {ECO:0000255|HAMAP-Rule:MF_01346};Peripheral membrane protein {ECO:0000255|HAMAP-Rule:MF_01346}.
YP_008082820.1	atpB	YP_008082820.1	YP_008082820.1 ATP synthase CF1 beta chain (chloroplast) [Picea abies]	52.921	15	15	14	38.8	38.8	36.6	0	152.7	3589300	411	492	1	9	15	9	15	8	14	22.8	38.8	By MS/MS	By MS/MS	872510	2716800	149550	36354	113200	1825700	1712800	137	274	P19366	ATP synthase subunit beta, chloroplastic (EC 7.1.2.2) (ATP synthase F1 sector subunit beta) (F-ATPase subunit beta)	atpB AtCg00480	reviewed	Arabidopsis thaliana (Mouse-ear cress)	494	92.91	88.664	859	0	ATP synthesis coupled proton transport [GO:0015986];defense response to fungus, incompatible interaction [GO:0009817];response to cold [GO:0009409]	ATP binding [GO:0005524];proton-transporting ATP synthase activity, rotational mechanism [GO:0046933];zinc ion binding [GO:0008270]	cell wall [GO:0005618];chloroplast [GO:0009507];chloroplast ATP synthase complex [GO:0009544];chloroplast stroma [GO:0009570];chloroplast thylakoid [GO:0009534];chloroplast thylakoid membrane [GO:0009535];plastid [GO:0009536];plastoglobule [GO:0010287];proton-transporting ATP synthase complex, catalytic core F(1) [GO:0045261];stromule [GO:0010319];thylakoid [GO:0009579];thylakoid lumen [GO:003197…	SUBCELLULAR LOCATION: Plastid, chloroplast thylakoid membrane {ECO:0000255|HAMAP-Rule:MF_01347};Peripheral membrane protein {ECO:0000255|HAMAP-Rule:MF_01347}.
YP_008082832.1	atpF	YP_008082832.1	YP_008082832.1 ATP synthase CF0 subunit I (chloroplast) [Picea abies]	20.846	3	3	3	16.3	16.3	16.3	0	17.595	123640	6	184	1	2	3	2	3	2	3	9.8	16.3	By MS/MS	By MS/MS	59555	64084	11240	5414.1	5825.8	34651	24395	2	4	P56759	ATP synthase subunit b, chloroplastic (ATP synthase F(0) sector subunit b) (ATPase subunit I)	atpF AtCg00130	reviewed	Arabidopsis thaliana (Mouse-ear cress)	184	79.35	64.13	231	1.1e-78	ATP synthesis coupled proton transport [GO:0015986]	ATP binding [GO:0005524];proton-transporting ATP synthase activity, rotational mechanism [GO:0046933]	chloroplast [GO:0009507];chloroplast thylakoid [GO:0009534];chloroplast thylakoid membrane [GO:0009535];integral component of membrane [GO:0016021];plastid [GO:0009536];proton-transporting ATP synthase complex, coupling factor F(o) [GO:0045263];thylakoid [GO:0009579]	SUBCELLULAR LOCATION: Plastid, chloroplast thylakoid membrane {ECO:0000255|HAMAP-Rule:MF_01398};Single-pass membrane protein {ECO:0000255|HAMAP-Rule:MF_01398}.
UCPabies_isotig15225	ATPD	UCPabies_isotig15225;comp80513_c0_seq1;MA_657g0010	UCPabies_isotig15225 ATPD/PDE332_A2, ATP SYNTHASE DELTA-SUBUNIT / PIGMENT DEFECTIVE 332 (similar to AT4G09650) MA_657g0010 [Picea abies];comp80513_c0_seq1 ATPD/PDE332_A1, ATP SYNTHASE DELTA-SUBUNIT / PIGMENT DEFECTIVE 332 (similar to AT4G09650) MA_657g00	27.956	5	5	5	23.8	23.8	23.8	0	46.183	181150	16	256	3	1	5	1	5	1	5	7.4	23.8	By matching	By MS/MS	13638	167510	10656	802.24	9853.7	0	106450	0	16	Q9SSS9	ATP synthase subunit delta, chloroplastic (ATP synthase F(1) sector subunit delta) (F-type ATPase subunit delta)	ATPD At4g09650 T25P22.90	reviewed	Arabidopsis thaliana (Mouse-ear cress)	203	67.49	51.232	196	6.41e-63	ATP synthesis coupled proton transport [GO:0015986];defense response to bacterium [GO:0042742];photosynthesis [GO:0015979];photosynthetic electron transport in photosystem I [GO:0009773];photosynthetic electron transport in photosystem II [GO:0009772];response to cold [GO:0009409]	proton-transporting ATP synthase activity, rotational mechanism [GO:0046933]	chloroplast [GO:0009507];chloroplast envelope [GO:0009941];chloroplast thylakoid [GO:0009534];chloroplast thylakoid membrane [GO:0009535];cytosol [GO:0005829];plastoglobule [GO:0010287];proton-transporting ATP synthase complex, catalytic core F(1) [GO:0045261];stromule [GO:0010319];thylakoid [GO:0009579]	SUBCELLULAR LOCATION: Plastid, chloroplast thylakoid membrane {ECO:0000255|HAMAP-Rule:MF_01416, ECO:0000269|PubMed:17103225};Peripheral membrane protein {ECO:0000255|HAMAP-Rule:MF_01416, ECO:0000269|PubMed:17103225}.
comp49372_c0_seq1	ATPC1	comp49372_c0_seq1;MA_8617095g0010;MA_10433659g0010	comp49372_c0_seq1 ATPC, GAMMA SUBUNIT OF CP ATP SYNTHASE (similar to AT4G04640, AT1G15700) MA_171506g0010 [Picea abies]	42.11	3	3	3	9.5	9.5	9.5	0	22.283	119030	19	380	3	1	3	1	3	1	3	3.4	9.5	By matching	By MS/MS	9300.5	109730	5951.7	465.03	5486.7	0	78523	0	19	Q01908	ATP synthase gamma chain 1, chloroplastic (F-ATPase gamma subunit 1)	ATPC1 At4g04640 T19J18.4	reviewed	Arabidopsis thaliana (Mouse-ear cress)	319	93.1	84.326	563	0	ATP biosynthetic process [GO:0006754];ATP synthesis coupled proton transport [GO:0015986];photosynthetic electron transport in photosystem II [GO:0009772]	enzyme regulator activity [GO:0030234];proton-transporting ATP synthase activity, rotational mechanism [GO:0046933]	chloroplast [GO:0009507];chloroplast ATP synthase complex [GO:0009544];chloroplast envelope [GO:0009941];chloroplast thylakoid [GO:0009534];chloroplast thylakoid membrane [GO:0009535];cytosol [GO:0005829];mitochondrial proton-transporting ATP synthase complex, catalytic core F(1) [GO:0000275];thylakoid [GO:0009579]	SUBCELLULAR LOCATION: Plastid, chloroplast thylakoid membrane {ECO:0000250};Peripheral membrane protein {ECO:0000250}.
YP_008082839.1	petB	YP_008082839.1	YP_008082839.1 cytochrome b6 (chloroplast) [Picea abies]	24.15	2	2	2	11.6	11.6	11.6	0	23.251	355300	65	215	1	2	2	2	2	2	2	11.6	11.6	By MS/MS	By MS/MS	167640	187670	44413	20955	23458	145480	142330	34	31	P56773	Cytochrome b6	petB AtCg00720	reviewed	Arabidopsis thaliana (Mouse-ear cress)	215	95.81	93.488	411	7.83e-149	photosynthesis [GO:0015979];respiratory electron transport chain [GO:0022904]	electron transporter, transferring electrons within cytochrome b6/f complex of photosystem II activity [GO:0045158];metal ion binding [GO:0046872]	chloroplast [GO:0009507];chloroplast thylakoid [GO:0009534];chloroplast thylakoid membrane [GO:0009535];integral component of membrane [GO:0016021];intrinsic component of membrane [GO:0031224];plastid [GO:0009536];thylakoid [GO:0009579]	SUBCELLULAR LOCATION: Plastid, chloroplast thylakoid membrane {ECO:0000255|HAMAP-Rule:MF_00633};Multi-pass membrane protein {ECO:0000255|HAMAP-Rule:MF_00633}.
YP_008082814.1	petA	YP_008082814.1	YP_008082814.1 cytochrome f (chloroplast) [Picea abies]	35.192	4	4	4	15	15	15	0	40.886	373050	171	319	1	4	4	4	4	4	4	15	15	By MS/MS	By MS/MS	196060	176990	23316	12254	11062	105190	81214	88	83	P56771	Cytochrome f	petA AtCg00540	reviewed	Arabidopsis thaliana (Mouse-ear cress)	320	92.5	80.625	536	0	photosynthetic electron transport chain [GO:0009767]	electron transfer activity [GO:0009055];heme binding [GO:0020037];iron ion binding [GO:0005506]	chloroplast [GO:0009507];chloroplast thylakoid [GO:0009534];chloroplast thylakoid membrane [GO:0009535];cytochrome b6f complex [GO:0009512];integral component of thylakoid membrane [GO:0031361];plastid [GO:0009536];thylakoid [GO:0009579]	SUBCELLULAR LOCATION: Plastid, chloroplast thylakoid membrane {ECO:0000250};Single-pass membrane protein {ECO:0000250}.
YP_008082840.1	petD	YP_008082840.1	YP_008082840.1 cytochrome b6/f complex subunit IV (chloroplast) [Picea abies]	19.465	1	1	1	5.6	5.6	5.6	0.0081301	7.5818	51619	30	178	1	1	1	1	1	1	1	5.6	5.6	By MS/MS	By MS/MS	11969	39650	25809	5984.3	19825	0	32066	12	18	P56774	Cytochrome b6-f complex subunit 4 (17 kDa polypeptide)	petD AtCg00730	reviewed	Arabidopsis thaliana (Mouse-ear cress)	160	95	92.5	298	2.01e-105	photosynthetic electron transport chain [GO:0009767]	electron transporter, transferring electrons within cytochrome b6/f complex of photosystem II activity [GO:0045158];electron transporter, transferring electrons within the cyclic electron transport pathway of photosynthesis activity [GO:0045156]	chloroplast [GO:0009507];chloroplast thylakoid [GO:0009534];chloroplast thylakoid membrane [GO:0009535];integral component of membrane [GO:0016021];plastid [GO:0009536];thylakoid [GO:0009579]	SUBCELLULAR LOCATION: Plastid, chloroplast thylakoid membrane {ECO:0000255|HAMAP-Rule:MF_01344};Multi-pass membrane protein {ECO:0000255|HAMAP-Rule:MF_01344}.
PUT-175a-Picea_abies-6207	PETE	PUT-175a-Picea_abies-6207;PUT-175a-Picea_abies-4616;comp81129_c0_seq1	PUT-175a-Picea_abies-6207 PC/PETE_A2, PLASTOCYANIN (similar to AT1G20340, AT1G76100) MA_10427889g0020 [Picea abies];PUT-175a-Picea_abies-4616 PC/PETE_A3, PLASTOCYANIN (similar to AT1G20340, AT1G76100) MA_10427889g0020 [Picea abies];comp81129_c0_seq1 PC/PET	15.041	1	1	1	9	9	9	0.0084746	7.8799	27493	8	144	3	1	1	1	1	1	1	9	9	By MS/MS	By MS/MS	14520	12973	9164.2	4839.9	4324.4	0	2145.8	5	3	P11490	Plastocyanin minor isoform, chloroplastic	PETE At1g76100 T23E18.3 T23E18_39	reviewed	Arabidopsis thaliana (Mouse-ear cress)	147	70.07	57.143	162	3.84e-52		copper ion binding [GO:0005507];electron transfer activity [GO:0009055]	chloroplast [GO:0009507];chloroplast thylakoid membrane [GO:0009535];mitochondrion [GO:0005739];thylakoid [GO:0009579];thylakoid lumen [GO:0031977]	SUBCELLULAR LOCATION: Plastid, chloroplast thylakoid membrane {ECO:0000269|PubMed:11719511};Peripheral membrane protein {ECO:0000269|PubMed:11719511};Lumenal side {ECO:0000269|PubMed:11719511}. Note=Loosely bound to the inner thylakoid membrane surface in chloroplasts.
MA_10435193g0010	At1g32220	MA_10435193g0010	MA_10435193g0010 medium_confidence	15.447	1	1	1	11	11	11	0	25.762	783570	55	145	1	1	1	1	1	1	1	11	11	By MS/MS	By MS/MS	156290	627280	130600	26049	104550	0	139770	30	25	Q9FVR6	Uncharacterized protein At1g32220, chloroplastic	At1g32220 F3C3.2	reviewed	Arabidopsis thaliana (Mouse-ear cress)	112	66.07	47.321	108	1.3e-29	response to oxidative stress [GO:0006979];ubiquinone-6 biosynthetic process [GO:1901006]	NADH dehydrogenase activity [GO:0003954]	chloroplast [GO:0009507];nucleus [GO:0005634];plastoglobule [GO:0010287];thylakoid [GO:0009579]	SUBCELLULAR LOCATION: Plastid, chloroplast, plastoglobule {ECO:0000269|PubMed:16461379, ECO:0000269|PubMed:22274653}.
MA_193431g0010	LFNR1	MA_193431g0010;comp49580_c0_seq1	MA_193431g0010 high_confidence;comp49580_c0_seq1 LFNR, LEAF FERREDOXIN-NADP(+)-OXIDOREDUCTASE (similar to AT5G66190, AT1G20020) MA_193431g0010 [Picea abies]	42.657	6	6	6	19.1	19.1	19.1	0	92.47	551080	149	382	2	6	6	6	6	6	6	19.1	19.1	By MS/MS	By MS/MS	282730	268350	29004	14880	14124	270610	238910	71	78	Q9FKW6	Ferredoxin--NADP reductase, leaf isozyme 1, chloroplastic (EC 1.18.1.2) (Leaf FNR 1) (AtLFNR1) (FNR-1)	LFNR1 PETH1 At5g66190 K2A18.27	reviewed	Arabidopsis thaliana (Mouse-ear cress)	331	89.43	81.873	541	0	defense response to bacterium [GO:0042742];photosynthetic electron transport chain [GO:0009767]	electron transporter, transferring electrons within the cyclic electron transport pathway of photosynthesis activity [GO:0045156];electron transporter, transferring electrons within the noncyclic electron transport pathway of photosynthesis activity [GO:0045157];ferredoxin-NADP+ reductase activity [GO:0004324];poly(U) RNA binding [GO:0008266];protein domain specific binding [GO:0019904]	apoplast [GO:0048046];chloroplast [GO:0009507];chloroplast envelope [GO:0009941];chloroplast stroma [GO:0009570];chloroplast thylakoid [GO:0009534];chloroplast thylakoid membrane [GO:0009535];chloroplast thylakoid membrane protein complex [GO:0098807];plastid [GO:0009536];thylakoid [GO:0009579];thylakoid lumen [GO:0031977]	SUBCELLULAR LOCATION: Plastid, chloroplast stroma {ECO:0000269|Ref.7}. Plastid, chloroplast thylakoid membrane {ECO:0000269|Ref.7};Peripheral membrane protein {ECO:0000269|Ref.7};Stromal side {ECO:0000269|Ref.7}. Note=More abundant in the membrane fraction. {ECO:0000269|Ref.7}.
MA_10431917g0020	FDH1	MA_10431917g0020;MA_10431917g0010	MA_10431917g0020 high_confidence	32.647	5	5	5	11.7	11.7	11.7	0	36.492	563820	110	298	2	4	5	4	5	4	5	11.4	11.7	By MS/MS	By MS/MS	200470	363350	40273	14319	25953	242250	301260	39	71	Q9S7E4	Formate dehydrogenase, chloroplastic/mitochondrial (FDH) (EC 1.17.1.9) (NAD-dependent formate dehydrogenase)	FDH1 FDH At5g14780 T9L3_80	reviewed	Arabidopsis thaliana (Mouse-ear cress)	267	72.66	65.543	304	1.4e-102	formate catabolic process [GO:0042183];response to cadmium ion [GO:0046686]	formate dehydrogenase (NAD+) activity [GO:0008863];NAD binding [GO:0051287];oxidoreductase activity, acting on the CH-OH group of donors, NAD or NADP as acceptor [GO:0016616]	chloroplast [GO:0009507];cytosol [GO:0005829];formate dehydrogenase complex [GO:0009326];mitochondrion [GO:0005739];plastid [GO:0009536];thylakoid [GO:0009579]	SUBCELLULAR LOCATION: Mitochondrion {ECO:0000255|HAMAP-Rule:MF_03210, ECO:0000269|PubMed:14671022, ECO:0000269|Ref.7}. Plastid, chloroplast {ECO:0000269|PubMed:11074273}.
MA_734271g0010	CURT1C	MA_734271g0010;comp49653_c0_seq1	MA_734271g0010 medium_confidence;comp49653_c0_seq1 CURT1A_A4, CURVATURE THYLAKOID 1A (similar to AT4G01150, AT2G46820, AT1G52220, AT4G38100) MA_60075g0010 [Picea abies]	10.106	1	1	1	12.5	12.5	12.5	0	8.1562	54901	30	88	2	1	1	1	1	1	1	12.5	12.5	By MS/MS	By MS/MS	26367	28534	10980	5273.4	5706.8	0	6635.6	17	13	Q9M812	Protein CURVATURE THYLAKOID 1C, chloroplastic	CURT1C At1g52220 F9I5.10	reviewed	Arabidopsis thaliana (Mouse-ear cress)	51	78.43	62.745	72	9.8e-18			chloroplast [GO:0009507];chloroplast thylakoid membrane [GO:0009535];integral component of membrane [GO:0016021];nucleus [GO:0005634]	SUBCELLULAR LOCATION: Plastid, chloroplast thylakoid membrane {ECO:0000269|PubMed:18813226, ECO:0000269|PubMed:23839788};Multi-pass membrane protein {ECO:0000269|PubMed:18813226, ECO:0000269|PubMed:23839788}.
comp49978_c1_seq1	STR4	comp49978_c1_seq1;MA_637173g0010;MA_106219g0010	comp49978_c1_seq1 TROL, THYLAKOID RHODANESE-LIKE (similar to AT4G01050) MA_106219g0010 [Picea abies]	49.092	3	3	3	7.3	7.3	7.3	0	21.275	56118	10	463	3	2	3	2	3	2	3	5	7.3	By MS/MS	By MS/MS	8904.8	47214	2805.9	445.24	2360.7	0	35629	1	9	Q9M158	Rhodanese-like domain-containing protein 4, chloroplastic (Protein THYLAKOID RHODANESE-LIKE) (Sulfurtransferase 4) (AtStr4)	STR4 TROL At4g01050 F2N1.31	reviewed	Arabidopsis thaliana (Mouse-ear cress)	446	60.09	44.619	314	7.44e-103	defense response to bacterium [GO:0042742];photosynthetic electron transport in photosystem II [GO:0009772]		chloroplast [GO:0009507];chloroplast envelope [GO:0009941];chloroplast thylakoid [GO:0009534];chloroplast thylakoid membrane [GO:0009535];chloroplast thylakoid membrane protein complex [GO:0098807];cytosol [GO:0005829];integral component of membrane [GO:0016021]	SUBCELLULAR LOCATION: Plastid, chloroplast envelope {ECO:0000269|PubMed:18431481, ECO:0000269|PubMed:19682289}. Plastid, chloroplast thylakoid membrane {ECO:0000269|PubMed:19682289};Multi-pass membrane protein {ECO:0000255}. Note=Mainly localized to the non-appressed regions of the thylakoid membrane. {ECO:0000269|PubMed:19682289}.
MA_10058549g0010	ELIP1	MA_10058549g0010;MA_9943060g0010;MA_10299264g0010;MA_10432802g0010;MA_183315g0010;UCPabies_isotig15126;UCPabies_isotig05033	MA_10058549g0010 high_confidence;MA_9943060g0010 medium_confidence;MA_10299264g0010 medium_confidence;MA_10432802g0010 high_confidence;MA_183315g0010 high_confidence;UCPabies_isotig15126 ELIP_B1, EARLY LIGHT-INDUCABLE PROTEIN (similar to AT3G22840, AT4G146	12.726	1	1	1	14.9	14.9	14.9	0	15.994	74484	7	121	7	0	1	0	1	0	1	0	14.9		By MS/MS	0	74484	14897	0	14897	0	16651	0	7	P93735	Early light-induced protein 1, chloroplastic	ELIP1 ELIP At3g22840 MWI23.21	reviewed	Arabidopsis thaliana (Mouse-ear cress)	107	83.18	60.748	142	2.25e-44	cellular response to blue light [GO:0071483];cellular response to far red light [GO:0071490];cellular response to heat [GO:0034605];cellular response to high light intensity [GO:0071486];cellular response to red light [GO:0071491];cellular response to UV-A [GO:0071492];photoprotection [GO:0010117];photosynthesis [GO:0015979];positive regulation of seed germination [GO:0010030];regulation of chlor…		chloroplast thylakoid membrane [GO:0009535];integral component of membrane [GO:0016021];photosystem I [GO:0009522];photosystem II [GO:0009523]	SUBCELLULAR LOCATION: Plastid, chloroplast thylakoid membrane {ECO:0000269|PubMed:10725357, ECO:0000269|PubMed:16806197, ECO:0000269|PubMed:16829586};Multi-pass membrane protein {ECO:0000255}. Note=Associated with both photosystems I and II (By similarity). Coisolates equally with monomeric (mLhcb) and trimeric (tLhcb) populations of the major LHC from photosystem II (PSII) in response to 2 hours…
UCPabies_isotig05049	ELIP2	UCPabies_isotig05049	UCPabies_isotig05049 ELIP_A1, EARLY LIGHT-INDUCABLE PROTEIN (similar to AT3G22840, AT4G14690) MA_10432802g0010 [Picea abies]	20.138	1	1	1	9.3	9.3	9.3	0	8.2289	14269	1	194	1	0	1	0	1	0	1	0	9.3		By MS/MS	0	14269	1097.6	0	1097.6	0	1831.2	0	1	Q94K66	Early light-induced protein 2, chloroplastic	ELIP2 At4g14690 dl3385w FCAALL.232	reviewed	Arabidopsis thaliana (Mouse-ear cress)	154	77.27	54.545	168	2.08e-53	cellular response to blue light [GO:0071483];cellular response to far red light [GO:0071490];cellular response to heat [GO:0034605];cellular response to high light intensity [GO:0071486];cellular response to red light [GO:0071491];cellular response to UV-A [GO:0071492];photoprotection [GO:0010117];photosynthesis [GO:0015979];positive regulation of seed germination [GO:0010030];regulation of chlor…		chloroplast thylakoid membrane [GO:0009535];integral component of membrane [GO:0016021];photosystem I [GO:0009522];photosystem II [GO:0009523]	SUBCELLULAR LOCATION: Plastid, chloroplast thylakoid membrane {ECO:0000269|PubMed:10725357, ECO:0000269|PubMed:16829586};Multi-pass membrane protein {ECO:0000255}. Note=Associated with both photosystems I and II (By similarity). Coisolates equally with monomeric (mLhcb) and trimeric (tLhcb) populations of the major LHC from photosystem II (PSII) in response to 2 hours light stress. {ECO:0000250}.
MA_8117g0010	CLPC1	MA_8117g0010;MA_10427039g0010	MA_8117g0010 high_confidence;MA_10427039g0010 high_confidence	55.818	2	2	2	2.9	2.9	2.9	0	14.201	14535	2	510	2	0	2	0	2	0	2	0	2.9		By MS/MS	0	14535	538.35	0	538.35	0	14576	0	2	Q9FI56	Chaperone protein ClpC1, chloroplastic (ATP-dependent Clp protease ATP-binding subunit ClpC homolog 1) (Casein lytic proteinase C1) (Protein DE-REGULATED CAO ACCUMULATION 1) (Protein IRON-RESCUED MUTANT 1)	CLPC1 DCA1 HSP93-V IRM1 At5g50920 K3K7.7	reviewed	Arabidopsis thaliana (Mouse-ear cress)	489	85.89	82.413	751	0	chloroplast organization [GO:0009658];protein import into chloroplast stroma [GO:0045037];protein targeting to chloroplast [GO:0045036];regulation of chlorophyll biosynthetic process [GO:0010380]	ATP binding [GO:0005524];ATP-dependent peptidase activity [GO:0004176]	cell wall [GO:0005618];chloroplast [GO:0009507];chloroplast envelope [GO:0009941];chloroplast inner membrane [GO:0009706];chloroplast stroma [GO:0009570];chloroplast thylakoid membrane [GO:0009535];mitochondrion [GO:0005739];plastid [GO:0009536];plastid stroma [GO:0009532];Tic complex [GO:0031897]	SUBCELLULAR LOCATION: Plastid, chloroplast stroma {ECO:0000269|PubMed:11982939, ECO:0000269|PubMed:14593120, ECO:0000269|PubMed:20382967, ECO:0000269|PubMed:24599948}. Plastid, chloroplast membrane {ECO:0000269|PubMed:24599948}. Note=The membrane association is important for the in vivo functions. {ECO:0000269|PubMed:24599948}.
PUT-175a-Picea_abies-8396	RBCS-1B	PUT-175a-Picea_abies-8396;MA_47626g0010;comp83223_c1_seq1;comp83223_c1_seq2;PUT-175a-Picea_abies-5236;PUT-175a-Picea_abies-5485	PUT-175a-Picea_abies-8396 RBCS_A2, RUBISCO SMALL SUBUNIT (similar to AT1G67090, AT5G38410, AT5G38420, AT5G38430) MA_47626g0010 [Picea abies];MA_47626g0010 high_confidence;comp83223_c1_seq1 RBCS_A1, RUBISCO SMALL SUBUNIT (similar to AT1G67090, AT5G38410, AT	20.669	6	6	6	24	24	24	0	50.435	1524500	268	183	6	5	6	5	6	5	6	19.1	24	By MS/MS	By MS/MS	723170	801290	108890	51655	57235	661230	533930	134	134	P10796	Ribulose bisphosphate carboxylase small chain 1B, chloroplastic (RuBisCO small subunit 1B) (EC 4.1.1.39)	RBCS-1B ATS1B At5g38430 MXI10.15	reviewed	Arabidopsis thaliana (Mouse-ear cress)	166	76.51	63.855	231	1.51e-78	photorespiration [GO:0009853];reductive pentose-phosphate cycle [GO:0019253];response to blue light [GO:0009637];response to far red light [GO:0010218];response to red light [GO:0010114]	monooxygenase activity [GO:0004497];protein domain specific binding [GO:0019904];ribulose-bisphosphate carboxylase activity [GO:0016984]	apoplast [GO:0048046];chloroplast [GO:0009507];chloroplast envelope [GO:0009941];chloroplast membrane [GO:0031969];chloroplast stroma [GO:0009570];plastid [GO:0009536];thylakoid [GO:0009579]	SUBCELLULAR LOCATION: Plastid, chloroplast membrane {ECO:0000250|UniProtKB:P10795};Peripheral membrane protein {ECO:0000250|UniProtKB:P10795}. Plastid, chloroplast stroma {ECO:0000250|UniProtKB:P10795}.
YP_008082819.1	rbcL	YP_008082819.1	YP_008082819.1 ribulose-1,5-bisphosphate carboxylase/oxygenase large subunit (chloroplast) [Picea abies]	52.605	12	12	12	26.9	26.9	26.9	0	141.45	4422400	452	475	1	8	12	8	12	8	12	18.3	26.9	By MS/MS	By MS/MS	953880	3468600	210590	45423	165170	1948100	1322200	111	341	O03042	Ribulose bisphosphate carboxylase large chain (RuBisCO large subunit) (EC 4.1.1.39)	rbcL AtCg00490	reviewed	Arabidopsis thaliana (Mouse-ear cress)	475	97.47	92.842	915	0	photorespiration [GO:0009853];reductive pentose-phosphate cycle [GO:0019253];response to abscisic acid [GO:0009737];response to cadmium ion [GO:0046686]	magnesium ion binding [GO:0000287];monooxygenase activity [GO:0004497];ribulose-bisphosphate carboxylase activity [GO:0016984]	apoplast [GO:0048046];cell wall [GO:0005618];chloroplast [GO:0009507];chloroplast envelope [GO:0009941];chloroplast stroma [GO:0009570];chloroplast thylakoid membrane [GO:0009535];cytosolic ribosome [GO:0022626];plastid [GO:0009536];plastoglobule [GO:0010287];thylakoid [GO:0009579]	SUBCELLULAR LOCATION: Plastid, chloroplast {ECO:0000255|HAMAP-Rule:MF_01338, ECO:0000269|PubMed:12766230}.
MA_15820g0010	GLO1	MA_15820g0010;MA_10434780g0010;MA_341329g0010	MA_15820g0010 high_confidence	40.506	5	5	5	16.3	16.3	16.3	0	122.84	5002300	367	367	3	3	5	3	5	3	5	12.5	16.3	By MS/MS	By MS/MS	684540	4317700	217490	29763	187730	471480	1671800	115	252	Q9LRR9	(S)-2-hydroxy-acid oxidase GLO1 (EC 1.1.3.15) (Glycolate oxidase 1) (AtGLO1) (GOX 1) (Short chain alpha-hydroxy acid oxidase GLO1)	GLO1 At3g14420 MAO2.2	reviewed	Arabidopsis thaliana (Mouse-ear cress)	367	93.73	86.104	643	0	defense response to bacterium [GO:0042742];hydrogen peroxide biosynthetic process [GO:0050665];lactate oxidation [GO:0019516];oxidative photosynthetic carbon pathway [GO:0009854]	FMN binding [GO:0010181];glycolate oxidase activity [GO:0008891];L-lactate dehydrogenase activity [GO:0004459];long-chain-(S)-2-hydroxy-long-chain-acid oxidase activity [GO:0052853];medium-chain-(S)-2-hydroxy-acid oxidase activity [GO:0052854];very-long-chain-(S)-2-hydroxy-acid oxidase activity [GO:0052852]	apoplast [GO:0048046];chloroplast [GO:0009507];chloroplast stroma [GO:0009570];cytosol [GO:0005829];cytosolic ribosome [GO:0022626];nucleus [GO:0005634];peroxisome [GO:0005777];plasmodesma [GO:0009506]
UCPabies_isotig16601	CAS	UCPabies_isotig16601;MA_87479g0010;comp80360_c0_seq1	UCPabies_isotig16601 CAS_A2, CALCIUM SENSING RECEPTOR (similar to AT5G23060) MA_87479g0010 [Picea abies];MA_87479g0010 high_confidence;comp80360_c0_seq1 CAS_A1, CALCIUM SENSING RECEPTOR (similar to AT5G23060) MA_87479g0010 [Picea abies]	44.632	8	8	8	24.5	24.5	24.5	0	65.451	552040	107	421	3	8	6	8	6	8	6	24.5	20	By MS/MS	By MS/MS	315970	236060	23002	13166	9836	322740	199080	78	29	Q9FN48	Calcium sensing receptor, chloroplastic (Sulfurtransferase 3) (AtStr3)	CAS STR3 At5g23060 MYJ24.5	reviewed	Arabidopsis thaliana (Mouse-ear cress)	366	72.95	49.727	355	1.1e-120	cellular response to calcium ion [GO:0071277];de-etiolation [GO:0009704];regulation of stomatal closure [GO:0090333]		chloroplast [GO:0009507];chloroplast thylakoid [GO:0009534];chloroplast thylakoid membrane [GO:0009535];integral component of membrane [GO:0016021];mitochondrion [GO:0005739];plastid [GO:0009536];thylakoid [GO:0009579]	SUBCELLULAR LOCATION: Plastid, chloroplast thylakoid membrane {ECO:0000269|PubMed:18331354, ECO:0000269|PubMed:18507772};Single-pass membrane protein {ECO:0000269|PubMed:18331354, ECO:0000269|PubMed:18507772};Stromal side {ECO:0000269|PubMed:18331354, ECO:0000269|PubMed:18507772}.
MA_806g0020	PTAC16	MA_806g0020	MA_806g0020 high_confidence	58.345	10	10	10	23.9	23.9	23.9	0	130.61	746010	188	540	1	7	10	7	10	7	10	15.6	23.9	By MS/MS	By MS/MS	374190	371820	20722	10394	10328	368850	253400	102	86	Q9STF2	Protein PLASTID TRANSCRIPTIONALLY ACTIVE 16, chloroplastic (pTAC16)	PTAC16 At3g46780 T6H20.190	reviewed	Arabidopsis thaliana (Mouse-ear cress)	547	56.67	38.574	296	1.25e-94	circadian rhythm [GO:0007623]		chloroplast [GO:0009507];chloroplast envelope [GO:0009941];chloroplast nucleoid [GO:0042644];chloroplast thylakoid [GO:0009534];chloroplast thylakoid membrane [GO:0009535];cytosol [GO:0005829];plastid chromosome [GO:0009508];stromal side of plastid thylakoid membrane [GO:0098572]	SUBCELLULAR LOCATION: Plastid, chloroplast stroma, chloroplast nucleoid {ECO:0000269|PubMed:16326926, ECO:0000269|PubMed:22616989}. Plastid, chloroplast thylakoid membrane {ECO:0000269|PubMed:21877139, ECO:0000269|PubMed:22616989};Peripheral membrane protein {ECO:0000269|PubMed:22616989};Stromal side {ECO:0000269|PubMed:22616989}.
MA_8824317g0010	CYP74A	MA_8824317g0010;MA_625323g0010;MA_6676799g0010;MA_1074823g0010;MA_709078g0010;MA_8813589g0010;MA_20287g0010;MA_625571g0010;MA_10030456g0010	MA_8824317g0010 high_confidence;MA_625323g0010 high_confidence	20.1	5	5	5	24.9	24.9	24.9	0	32.025	227680	32	181	9	2	5	2	5	2	5	8.3	24.9	By MS/MS	By MS/MS	60922	166760	15179	4061.4	11117	59465	57969	4	28	Q96242	Allene oxide synthase, chloroplastic (EC 4.2.1.92) (Cytochrome P450 74A) (Hydroperoxide dehydrase)	CYP74A AOS At5g42650 MJB21.2	reviewed	Arabidopsis thaliana (Mouse-ear cress)	181	72.38	59.116	221	1.82e-70	defense response [GO:0006952];defense response to fungus [GO:0050832];epoxygenase P450 pathway [GO:0019373];jasmonic acid biosynthetic process [GO:0009695];oxidation-reduction process [GO:0055114];oxylipin biosynthetic process [GO:0031408];oxylipin metabolic process [GO:0031407];response to fungus [GO:0009620];response to jasmonic acid [GO:0009753];response to wounding [GO:0009611];sterol metabol…	allene oxide synthase activity [GO:0009978];heme binding [GO:0020037];hydroperoxide dehydratase activity [GO:0047987];iron ion binding [GO:0005506];monooxygenase activity [GO:0004497];oxidoreductase activity [GO:0016491];oxidoreductase activity, acting on paired donors, with incorporation or reduction of molecular oxygen [GO:0016705];oxygen binding [GO:0019825]	chloroplast [GO:0009507];chloroplast envelope [GO:0009941];chloroplast thylakoid [GO:0009534];chloroplast thylakoid membrane [GO:0009535];mitochondrion [GO:0005739];plastid [GO:0009536];plastoglobule [GO:0010287];thylakoid [GO:0009579]	SUBCELLULAR LOCATION: Plastid, chloroplast, plastoglobule {ECO:0000269|PubMed:12766230, ECO:0000269|PubMed:16414959, ECO:0000269|PubMed:16461379}.
MA_10434852g0010	PPOX1	MA_10434852g0010	MA_10434852g0010 high_confidence	19.312	2	2	2	16.3	16.3	16.3	0	12.322	15263	1	178	1	1	2	1	2	1	2	6.2	16.3	By MS/MS	By MS/MS	7011.2	8251.4	1907.8	876.39	1031.4	0	4474	0	1	P55826	Protoporphyrinogen oxidase 1, chloroplastic (PPO1) (EC 1.3.3.4)	PPOX1 HEMG1 PPOP1 At4g01690 T15B16.13	reviewed	Arabidopsis thaliana (Mouse-ear cress)	130	85.38	66.923	194	4.61e-60	chlorophyll biosynthetic process [GO:0015995];heme biosynthetic process [GO:0006783];porphyrin-containing compound biosynthetic process [GO:0006779];protoporphyrinogen IX biosynthetic process [GO:0006782]	oxidoreductase activity [GO:0016491];oxygen-dependent protoporphyrinogen oxidase activity [GO:0004729]	chloroplast [GO:0009507];chloroplast envelope [GO:0009941];chloroplast thylakoid [GO:0009534];cytosol [GO:0005829]	SUBCELLULAR LOCATION: Plastid, chloroplast {ECO:0000305}.
MA_35+A1:A7101g0020	LOX5	MA_3501g0020	MA_3501g0020 high_confidence	104.93	2	2	2	2.8	2.8	2.8	0	14.904	14749	3	930	1	1	2	1	2	1	2	1.5	2.8	By MS/MS	By MS/MS	14749	0	351.17	351.17	0	24479	0	1	2	Q9LUW0	Linoleate 9S-lipoxygenase 5 (EC 1.13.11.58) (Lipoxygenase 5) (AtLOX5)	LOX5 At3g22400 MCB17.13	reviewed	Arabidopsis thaliana (Mouse-ear cress)	871	65.9	47.876	817	0	lateral root formation [GO:0010311];lipid oxidation [GO:0034440];negative regulation of defense response to insect [GO:1900366];oxylipin biosynthetic process [GO:0031408];root development [GO:0048364]	linoleate 9S-lipoxygenase activity [GO:1990136];metal ion binding [GO:0046872]
MA_92814g0010	RPE	MA_92814g0010	MA_92814g0010 high_confidence	30.859	1	1	1	6.5	6.5	6.5	0	39.977	530170	43	292	1	0	1	0	1	0	1	0	6.5		By MS/MS	0	530170	58908	0	58908	0	136620	0	43	Q9SAU2	Ribulose-5-phosphate-3-epimerase, chloroplastic (R5P3E) (EC 5.1.3.1) (Pentose-5-phosphate 3-epimerase) (Protein EMBRYO DEFECTIVE 2728)	RPE EMB2728 At5g61410 MFB13.19	reviewed	Arabidopsis thaliana (Mouse-ear cress)	291	85.91	80.069	463	4.7e-167	cellular carbohydrate metabolic process [GO:0044262];pentose catabolic process [GO:0019323];pentose-phosphate shunt, non-oxidative branch [GO:0009052];reductive pentose-phosphate cycle [GO:0019253];response to cold [GO:0009409];response to nematode [GO:0009624]	metal ion binding [GO:0046872];ribulose-phosphate 3-epimerase activity [GO:0004750]	apoplast [GO:0048046];chloroplast [GO:0009507];chloroplast envelope [GO:0009941];chloroplast stroma [GO:0009570];chloroplast thylakoid membrane [GO:0009535];cytosol [GO:0005829];plastid [GO:0009536];stromule [GO:0010319];thylakoid [GO:0009579]	SUBCELLULAR LOCATION: Plastid, chloroplast thylakoid membrane {ECO:0000250|UniProtKB:Q43157}.
MA_10433177g0020	At3g10130	MA_10433177g0020	MA_10433177g0020 high_confidence	19.436	2	2	2	10	10	10	0	19.41	178010	29	170	1	0	2	0	2	0	2	0	10		By MS/MS	0	178010	17801	0	17801	0	57803	0	29	Q9SR77	Heme-binding-like protein At3g10130, chloroplastic	At3g10130 T22K18.4	reviewed	Arabidopsis thaliana (Mouse-ear cress)	167	80.24	62.275	214	2.34e-70			chloroplast [GO:0009507];chloroplast thylakoid membrane [GO:0009535];plastoglobule [GO:0010287]	SUBCELLULAR LOCATION: Plastid, chloroplast, plastoglobule {ECO:0000269|PubMed:16461379, ECO:0000269|PubMed:22274653}.
MA_80564g0010	OEP161	MA_80564g0010	MA_80564g0010 high_confidence	17.915	1	1	1	10.3	10.3	10.3	0	11.562	164470	17	165	1	0	1	0	1	0	1	0	10.3		By MS/MS	0	164470	16447	0	16447	0	86537	0	17	Q9ZV24	Outer envelope pore protein 16-1, chloroplastic (Chloroplastic outer envelope pore protein of 16 kDa 1) (AtOEP16-1) (OEP16-1) (Outer plastid envelope protein 16-L) (AtOEP16-L) (Leave outer plastid envelope protein 16) (Protochlorophyllide-dependent translocon protein 16) (Ptc16)	OEP161 PTC16 At2g28900 F8N16.19	reviewed	Arabidopsis thaliana (Mouse-ear cress)	144	70.14	52.778	163	1.27e-52	protein import into chloroplast stroma [GO:0045037];response to cold [GO:0009409];response to glucose [GO:0009749];response to jasmonic acid [GO:0009753];response to sucrose [GO:0009744];response to wounding [GO:0009611]	amino acid transmembrane transporter activity [GO:0015171];porin activity [GO:0015288];protein domain specific binding [GO:0019904];protein homodimerization activity [GO:0042803]	chloroplast [GO:0009507];chloroplast envelope [GO:0009941];chloroplast outer membrane [GO:0009707];etioplast membrane [GO:0034426];peroxisome [GO:0005777];plastid [GO:0009536];plastid outer membrane [GO:0009527];pore complex [GO:0046930];vacuole [GO:0005773]	SUBCELLULAR LOCATION: Plastid, chloroplast outer membrane;Multi-pass membrane protein. Plastid, etioplast membrane;Multi-pass membrane protein.
MA_54628g0010	RPL6	MA_54628g0010	MA_54628g0010 medium_confidence	22.605	1	1	1	6.7	6.7	6.7	0	18.099	46265	28	209	1	0	1	0	1	0	1	0	6.7		By MS/MS	0	46265	3558.8	0	3558.8	0	7504.9	0	28	O23049	50S ribosomal protein L6, chloroplastic (Protein EMBRYO DEFECTIVE 2394)	RPL6 EMB2394 At1g05190 YUP8H12.20	reviewed	Arabidopsis thaliana (Mouse-ear cress)	117	85.47	73.504	184	3.08e-59	embryo development ending in seed dormancy [GO:0009793];translation [GO:0006412]	rRNA binding [GO:0019843];structural constituent of ribosome [GO:0003735]	chloroplast [GO:0009507];chloroplast envelope [GO:0009941];chloroplast stroma [GO:0009570];extracellular region [GO:0005576];ribosome [GO:0005840]	SUBCELLULAR LOCATION: Plastid, chloroplast {ECO:0000250}.
YP_008082845.1	rps8	YP_008082845.1	YP_008082845.1 ribosomal protein S8 (chloroplast) [Picea abies]	15.186	1	1	1	15.2	15.2	15.2	0	8.0303	20798	1	132	1	0	1	0	1	0	1	0	15.2		By MS/MS	0	20798	2310.9	0	2310.9	0	2669.2	0	1	P56801	30S ribosomal protein S8, chloroplastic	rps8 AtCg00770	reviewed	Arabidopsis thaliana (Mouse-ear cress)	134	82.84	66.418	178	2.82e-59	translation [GO:0006412]	rRNA binding [GO:0019843];structural constituent of ribosome [GO:0003735]	chloroplast [GO:0009507];chloroplast envelope [GO:0009941];chloroplast stroma [GO:0009570];cytosolic small ribosomal subunit [GO:0022627];plastid [GO:0009536]	SUBCELLULAR LOCATION: Plastid, chloroplast.
MA_10436772g0010	CPN60A1	MA_10436772g0010	MA_10436772g0010 high_confidence	58.519	1	1	1	4.9	4.9	4.9	0.0082645	7.7007	42644	3	554	1	0	1	0	1	0	1	0	4.9		By MS/MS	0	42644	1292.3	0	1292.3	0	17147	0	3	P21238	Chaperonin 60 subunit alpha 1, chloroplastic (CPN-60 alpha 1) (Protein SCHLEPPERLESS) (RuBisCO large subunit-binding protein subunit alpha 1)	CPN60A1 Cpn60-A(2) SLP At2g28000 T1E2.8	reviewed	Arabidopsis thaliana (Mouse-ear cress)	536	83.96	75.56	791	0	'de novo' protein folding [GO:0006458];chloroplast organization [GO:0009658];embryo development ending in seed dormancy [GO:0009793];protein folding [GO:0006457];protein import into mitochondrial intermembrane space [GO:0045041];protein refolding [GO:0042026]	ATP binding [GO:0005524];unfolded protein binding [GO:0051082]	apoplast [GO:0048046];chloroplast [GO:0009507];chloroplast envelope [GO:0009941];chloroplast stroma [GO:0009570];cytosol [GO:0005829];cytosolic ribosome [GO:0022626];mitochondrion [GO:0005739];peroxisome [GO:0005777];thylakoid [GO:0009579]	SUBCELLULAR LOCATION: Plastid, chloroplast.
MA_942991g0010	TUFA	MA_942991g0010	MA_942991g0010 high_confidence	58.276	1	1	1	3.7	3.7	3.7	0	11.095	32382	1	539	1	0	1	0	1	0	1	0	3.7		By MS/MS	0	32382	1079.4	0	1079.4	0	4155.8	0	1	P17745	Elongation factor Tu, chloroplastic (EF-Tu) (Ras-related protein RABE1b) (AtRABE1b) (Ras-related protein Rab8D) (AtRab8D)	TUFA RAB8D RABE1B At4g20360 F9F13.10	reviewed	Arabidopsis thaliana (Mouse-ear cress)	505	82.18	75.446	728	0	chloroplast organization [GO:0009658];leaf development [GO:0048366];translational elongation [GO:0006414]	GTPase activity [GO:0003924];GTP binding [GO:0005525];translation elongation factor activity [GO:0003746]	apoplast [GO:0048046];chloroplast [GO:0009507];chloroplast envelope [GO:0009941];chloroplast nucleoid [GO:0042644];chloroplast stroma [GO:0009570];chloroplast thylakoid [GO:0009534];chloroplast thylakoid membrane [GO:0009535];nucleolus [GO:0005730];nucleus [GO:0005634];plastid [GO:0009536]	SUBCELLULAR LOCATION: Plastid, chloroplast {ECO:0000255}.
[truncated: 1 more columns]

## Sheet: Protein_IDs_Annotated_band-I
Major Protein Ids	Gene	Protein IDs	Fasta headers	Mol. weight [kDa]	Peptides	Razor + unique peptides	Unique peptides	Sequence coverage [%]	Unique + razor sequence coverage [%]	Unique sequence coverage [%]	Q-value	Score	Intensity	MS/MS count	Sequence length	Number of proteins	Peptides band II	Peptides band I	Razor + unique peptides band II	Razor + unique peptides band I	Unique peptides band II	Unique peptides band I	Sequence coverage band II [%]	Sequence coverage band I [%]	Identification type band II	Identification type band I	Intensity band II	Intensity band I	iBAQ	iBAQ band II	iBAQ band I	LFQ intensity band II	LFQ intensity band I	MS/MS count band II	MS/MS count band I	Hit Accession	Protein names	Gene names	Status	Organism	alignment length	Percent positives	Percent identity	Bit score	e-value	Gene ontology (biological process)	Gene ontology (molecular function)	Gene ontology (cellular component)	Subcellular location [CC]
YP_008082838.1	psbH	YP_008082838.1	YP_008082838.1 photosystem II 10 kDa phosphoprotein (chloroplast) [Picea abies]	7.9371	1	1	1	22.7	22.7	22.7	0	58.908	7261600	52	75	1	1	1	1	1	1	1	22.7	22.7	By MS/MS	By MS/MS	3351300	3910300	2420500	1117100	1303400	0	2148400	22	30	P56780	Photosystem II reaction center protein H (PSII-H) (Photosystem II 10 kDa phosphoprotein)	psbH AtCg00710	reviewed	Arabidopsis thaliana (Mouse-ear cress)	73	90.41	80.822	122	8.51e-39	photosynthesis [GO:0015979];protein stabilization [GO:0050821]	phosphate ion binding [GO:0042301]	chloroplast [GO:0009507];chloroplast thylakoid [GO:0009534];chloroplast thylakoid membrane [GO:0009535];integral component of membrane [GO:0016021];photosystem II oxygen evolving complex [GO:0009654];plastid [GO:0009536];thylakoid [GO:0009579]	SUBCELLULAR LOCATION: Plastid, chloroplast thylakoid membrane {ECO:0000255|HAMAP-Rule:MF_00752, ECO:0000269|PubMed:11113141, ECO:0000269|PubMed:20923938};Single-pass membrane protein {ECO:0000255|HAMAP-Rule:MF_00752}.
YP_008082835.1	psbB	YP_008082835.1	YP_008082835.1 photosystem II CP47 chlorophyll apoprotein (chloroplast) [Picea abies]	56.257	21	21	21	39.8	39.8	39.8	0	323.31	41599000	1421	508	1	19	20	19	20	19	20	36	38.2	By MS/MS	By MS/MS	15968000	25631000	2447000	939290	1507700	17009000	16319000	632	789	P56777	Photosystem II CP47 reaction center protein (PSII 47 kDa protein) (Protein CP-47)	psbB AtCg00680	reviewed	Arabidopsis thaliana (Mouse-ear cress)	508	95.87	91.535	936	0	photosynthetic electron transport in photosystem II [GO:0009772];photosystem II assembly [GO:0010207];protein-chromophore linkage [GO:0018298]	chlorophyll binding [GO:0016168];electron transporter, transferring electrons within the cyclic electron transport pathway of photosynthesis activity [GO:0045156]	chloroplast [GO:0009507];chloroplast thylakoid [GO:0009534];chloroplast thylakoid membrane [GO:0009535];integral component of membrane [GO:0016021];photosystem II [GO:0009523];plastid [GO:0009536];plastoglobule [GO:0010287];thylakoid [GO:0009579]	SUBCELLULAR LOCATION: Plastid, chloroplast thylakoid membrane {ECO:0000255|HAMAP-Rule:MF_01495};Multi-pass membrane protein {ECO:0000255|HAMAP-Rule:MF_01495}.
YP_008082859.1	psbC	YP_008082859.1	YP_008082859.1 photosystem II 44 kDa protein (chloroplast) [Picea abies]	51.706	14	14	14	25.4	25.4	25.4	0	289.99	25807000	1304	473	1	14	12	14	12	14	12	25.4	21.6	By MS/MS	By MS/MS	11548000	14259000	1843400	824830	1018500	12089000	11087000	630	674	P56778	Photosystem II CP43 reaction center protein (PSII 43 kDa protein) (Protein CP-43)	psbC CP43 AtCg00280	reviewed	Arabidopsis thaliana (Mouse-ear cress)	473	97.89	95.137	895	0	photosynthetic electron transport in photosystem II [GO:0009772];protein-chromophore linkage [GO:0018298]	chlorophyll binding [GO:0016168];electron transporter, transferring electrons within the cyclic electron transport pathway of photosynthesis activity [GO:0045156];metal ion binding [GO:0046872]	chloroplast [GO:0009507];chloroplast stromal thylakoid [GO:0009533];chloroplast thylakoid [GO:0009534];chloroplast thylakoid membrane [GO:0009535];integral component of membrane [GO:0016021];photosystem II reaction center [GO:0009539];plastid [GO:0009536];plastoglobule [GO:0010287];thylakoid [GO:0009579]	SUBCELLULAR LOCATION: Plastid, chloroplast thylakoid membrane {ECO:0000255|HAMAP-Rule:MF_01496, ECO:0000269|PubMed:11113141};Multi-pass membrane protein {ECO:0000255|HAMAP-Rule:MF_01496, ECO:0000305}.
YP_008082796.1	psbA	YP_008082796.1	YP_008082796.1 photosystem II protein D1 (chloroplast) [Picea abies]	38.778	9	9	9	26.3	26.3	26.3	0	163.99	18043000	747	353	1	8	9	8	9	8	9	22.7	26.3	By MS/MS	By MS/MS	6760000	11283000	1804300	676000	1128300	6551700	6626800	348	399	P83755	Photosystem II protein D1 (PSII D1 protein) (EC 1.10.3.9) (Photosystem II Q(B) protein)	psbA AtCg00020	reviewed	Arabidopsis thaliana (Mouse-ear cress)	353	98.3	96.601	694	0	photosynthetic electron transport in photosystem II [GO:0009772];protein-chromophore linkage [GO:0018298];response to herbicide [GO:0009635]	chlorophyll binding [GO:0016168];electron transporter, transferring electrons within the cyclic electron transport pathway of photosynthesis activity [GO:0045156];iron ion binding [GO:0005506];oxidoreductase activity, acting on diphenols and related substances as donors, oxygen as acceptor [GO:0016682]	chloroplast [GO:0009507];chloroplast thylakoid [GO:0009534];chloroplast thylakoid membrane [GO:0009535];integral component of membrane [GO:0016021];photosystem II [GO:0009523];plastid [GO:0009536];plastoglobule [GO:0010287];thylakoid [GO:0009579]	SUBCELLULAR LOCATION: Plastid, chloroplast thylakoid membrane {ECO:0000255|HAMAP-Rule:MF_01379};Multi-pass membrane protein {ECO:0000255|HAMAP-Rule:MF_01379}.
YP_008082860.1	psbD	YP_008082860.1	YP_008082860.1 photosystem II protein D2 (chloroplast) [Picea abies]	39.369	6	6	6	20.1	20.1	20.1	0	135.87	12797000	554	353	1	5	6	5	6	5	6	19.8	20.1	By MS/MS	By MS/MS	5993900	6802900	1279700	599390	680290	5151700	3410000	266	288	P56761	Photosystem II D2 protein (PSII D2 protein) (EC 1.10.3.9) (Photosystem Q(A) protein)	psbD AtCg00270	reviewed	Arabidopsis thaliana (Mouse-ear cress)	353	97.45	96.034	693	0	photosynthetic electron transport in photosystem II [GO:0009772];protein-chromophore linkage [GO:0018298]	chlorophyll binding [GO:0016168];electron transporter, transferring electrons within the cyclic electron transport pathway of photosynthesis activity [GO:0045156];iron ion binding [GO:0005506]	chloroplast [GO:0009507];chloroplast thylakoid [GO:0009534];chloroplast thylakoid membrane [GO:0009535];integral component of membrane [GO:0016021];photosystem II [GO:0009523];plastid [GO:0009536];plastoglobule [GO:0010287];thylakoid [GO:0009579]	SUBCELLULAR LOCATION: Plastid, chloroplast thylakoid membrane {ECO:0000255|HAMAP-Rule:MF_01383};Multi-pass membrane protein {ECO:0000255|HAMAP-Rule:MF_01383}.
YP_008082810.1	psbE	YP_008082810.1;MA_1581613g0010	YP_008082810.1 cytochrome b559 alpha chain (chloroplast) [Picea abies]	9.4715	4	4	4	48.2	48.2	48.2	0	132.51	5945400	573	83	2	4	4	4	4	4	4	48.2	48.2	By MS/MS	By MS/MS	2866300	3079100	1189100	573260	615830	3302800	2786800	287	286	P56779	Cytochrome b559 subunit alpha (PSII reaction center subunit V)	psbE AtCg00580	reviewed	Arabidopsis thaliana (Mouse-ear cress)	83	98.8	93.976	162	1.83e-54	photosynthetic electron transport chain [GO:0009767]	electron transfer activity [GO:0009055];heme binding [GO:0020037];iron ion binding [GO:0005506]	chloroplast thylakoid membrane [GO:0009535];integral component of membrane [GO:0016021];photosystem II reaction center [GO:0009539]	SUBCELLULAR LOCATION: Plastid, chloroplast thylakoid membrane {ECO:0000255|HAMAP-Rule:MF_00642};Single-pass membrane protein {ECO:0000255|HAMAP-Rule:MF_00642}.
comp75415_c0_seq1	PSBO2	comp75415_c0_seq1	comp75415_c0_seq1 PSBO, PHOTOSYSTEM II SUBUNIT O (similar to AT5G66570, AT3G50820) MA_491379g0010 [Picea abies]	36.051	26	26	5	65.1	65.1	22	0	323.31	25469000	1804	341	1	23	26	23	26	4	5	63.3	65.1	By MS/MS	By MS/MS	9635900	15833000	1340500	507150	833320	9325800	8631000	732	1072	Q9S841	Oxygen-evolving enhancer protein 1-2, chloroplastic (OEE1) (33 kDa subunit of oxygen evolving system of photosystem II) (33 kDa thylakoid membrane protein) (Manganese-stabilizing protein 2) (MSP-2) (OEC 33 kDa subunit)	PSBO2 At3g50820 F18B3.100	reviewed	Arabidopsis thaliana (Mouse-ear cress)	331	85.2	72.81	503	0	photoinhibition [GO:0010205];photosynthesis, light reaction [GO:0019684];photosystem II assembly [GO:0010207];photosystem II stabilization [GO:0042549];regulation of protein dephosphorylation [GO:0035304]	oxygen evolving activity [GO:0010242];poly(U) RNA binding [GO:0008266]	chloroplast [GO:0009507];chloroplast stroma [GO:0009570];chloroplast thylakoid [GO:0009534];chloroplast thylakoid membrane [GO:0009535];cytosol [GO:0005829];photosystem II oxygen evolving complex [GO:0009654];plastoglobule [GO:0010287];thylakoid [GO:0009579];thylakoid lumen [GO:0031977]	SUBCELLULAR LOCATION: Plastid, chloroplast thylakoid membrane {ECO:0000269|PubMed:11719511, ECO:0000269|PubMed:18431481};Peripheral membrane protein {ECO:0000269|PubMed:11719511};Lumenal side {ECO:0000269|PubMed:11719511}. Note=Associated with the photosystem II complex.
MA_282g0010	PSBR	MA_282g0010;comp83398_c0_seq1;PUT-175a-Picea_abies-7877;PUT-175a-Picea_abies-6379;PUT-175a-Picea_abies-5824	MA_282g0010 high_confidence;comp83398_c0_seq1 PSBR_A1, PHOTOSYSTEM II SUBUNIT R (similar to AT1G79040) MA_282g0010 [Picea abies];PUT-175a-Picea_abies-7877 PSBR_A2, PHOTOSYSTEM II SUBUNIT R (similar to AT1G79040) MA_282g0010 [Picea abies];PUT-175a-Picea_abi	15.072	6	6	6	36.5	36.5	36.5	0	122.32	6750000	488	148	5	5	6	5	6	5	6	35.1	36.5	By MS/MS	By MS/MS	2884800	3865200	675000	288480	386520	2218600	1520100	262	226	P27202	Photosystem II 10 kDa polypeptide, chloroplastic	PSBR ART1 At1g79040 YUP8H12R.34 YUP8H12R_29	reviewed	Arabidopsis thaliana (Mouse-ear cress)	141	71.63	58.156	152	1.07e-48	photosystem II oxygen evolving complex assembly [GO:0010270]		chloroplast [GO:0009507];chloroplast thylakoid [GO:0009534];chloroplast thylakoid membrane [GO:0009535];mitochondrion [GO:0005739];photosystem II oxygen evolving complex [GO:0009654];thylakoid [GO:0009579]	SUBCELLULAR LOCATION: Plastid, chloroplast thylakoid membrane. Note=Associated with the photosystem II complex.
UCPabies_isotig14634	PSBP1	UCPabies_isotig14634;comp67907_c0_seq1;PUT-175a-Picea_abies-58787;MA_3005g0010;PUT-175a-Picea_abies-3144	UCPabies_isotig14634 PSBP_A2, PHOTOSYSTEM II SUBUNIT P (similar to AT1G06680, AT2G30790) MA_3005g0010 [Picea abies];comp67907_c0_seq1 PSBP_A1, PHOTOSYSTEM II SUBUNIT P (similar to AT1G06680, AT2G30790) MA_3005g0010 [Picea abies];PUT-175a-Picea_abies-58787	28.788	10	10	10	34.9	34.9	34.9	0	226.41	11641000	845	272	5	10	10	10	10	10	10	34.9	34.9	By MS/MS	By MS/MS	4236900	7404200	684770	249230	435540	3037000	4456000	364	481	Q42029	Oxygen-evolving enhancer protein 2-1, chloroplastic (OEE2) (23 kDa subunit of oxygen evolving system of photosystem II) (23 kDa thylakoid membrane protein) (OEC 23 kDa subunit) (OEC23)	PSBP1 PSBP At1g06680 F12K11.3 F4H5_18	reviewed	Arabidopsis thaliana (Mouse-ear cress)	229	84.28	69.432	336	2.03e-117	defense response to bacterium [GO:0042742];photosynthesis, light reaction [GO:0019684]	calcium ion binding [GO:0005509];poly(U) RNA binding [GO:0008266];protein domain specific binding [GO:0019904]	apoplast [GO:0048046];chloroplast [GO:0009507];chloroplast envelope [GO:0009941];chloroplast stroma [GO:0009570];chloroplast thylakoid [GO:0009534];chloroplast thylakoid lumen [GO:0009543];chloroplast thylakoid membrane [GO:0009535];extracellular region [GO:0005576];extrinsic component of membrane [GO:0019898];photosystem II oxygen evolving complex [GO:0009654];thylakoid [GO:0009579];thylakoid lu…	SUBCELLULAR LOCATION: Plastid, chloroplast thylakoid lumen {ECO:0000269|PubMed:11719511, ECO:0000269|PubMed:18431481}. Note=Associated with the photosystem II complex.
YP_008082812.1	psbL	YP_008082812.1	YP_008082812.1 photosystem II protein L (chloroplast) [Picea abies]	4.4741	1	1	1	36.8	36.8	36.8	0	18.799	826640	119	38	1	1	1	1	1	1	1	36.8	36.8	By MS/MS	By MS/MS	390560	436070	413320	195280	218040	540070	522110	63	56	P60129	Photosystem II reaction center protein L (PSII-L)	psbL AtCg00560	reviewed	Arabidopsis thaliana (Mouse-ear cress)	38	92.11	89.474	68.6	1.42e-18	photosynthesis [GO:0015979]		chloroplast thylakoid [GO:0009534];chloroplast thylakoid membrane [GO:0009535];integral component of membrane [GO:0016021];photosystem II reaction center [GO:0009539];thylakoid [GO:0009579]	SUBCELLULAR LOCATION: Plastid, chloroplast thylakoid membrane {ECO:0000255|HAMAP-Rule:MF_01317};Single-pass membrane protein {ECO:0000255|HAMAP-Rule:MF_01317}.
UCPabies_isotig14636	PSBS	UCPabies_isotig14636;MA_575444g0010;MA_4107548g0010	UCPabies_isotig14636 PSBS/NPQ4_A1, PHOTOSYSTEM II SUBUNIT S / NONPHOTOCHEMICAL QUENCHING 4 (similar to AT1G44575) MA_575444g0010 [Picea abies]	30.72	9	9	4	35.7	35.7	12.6	0	199.59	5967900	548	294	3	9	9	9	9	4	4	35.7	35.7	By MS/MS	By MS/MS	2710600	3257300	397860	180710	217150	1302900	1299500	297	251	Q9XF91	Photosystem II 22 kDa protein, chloroplastic (CP22) (Protein NONPHOTOCHEMICAL QUENCHING 4) (Protein PHOTOSYSTEM II SUBUNIT S)	PSBS NPQ4 At1g44575 T18F15.3	reviewed	Arabidopsis thaliana (Mouse-ear cress)	200	91.5	84	300	1.19e-102	nonphotochemical quenching [GO:0010196];photosynthesis [GO:0015979];response to karrikin [GO:0080167];thylakoid membrane organization [GO:0010027]	chlorophyll binding [GO:0016168];protein domain specific binding [GO:0019904];xanthophyll binding [GO:0051738]	chloroplast [GO:0009507];chloroplast thylakoid [GO:0009534];chloroplast thylakoid membrane [GO:0009535];integral component of membrane [GO:0016021];nucleus [GO:0005634];photosystem II [GO:0009523];PSII associated light-harvesting complex II [GO:0009517];thylakoid [GO:0009579]	SUBCELLULAR LOCATION: Plastid, chloroplast thylakoid membrane {ECO:0000269|PubMed:10667783};Multi-pass membrane protein {ECO:0000255}.
MA_17217g0020	PSBT	MA_17217g0020;comp96784_c0_seq1	MA_17217g0020 medium_confidence;comp96784_c0_seq1 PSBTN, PHOTOSYSTEM II SUBUNIT T NUCLEAR-ENCODED (similar to AT3G21055) MA_17217g0020 [Picea abies]	5.8989	1	1	1	22.4	22.4	22.4	0	23.418	495630	170	58	2	1	1	1	1	1	1	22.4	22.4	By MS/MS	By MS/MS	204640	290980	165210	68214	96994	0	184480	81	89	Q39195	Photosystem II 5 kDa protein, chloroplastic (PSII-T) (Nuclear encoded psbT) (PsbTn)	PSBT At3g21055 MSA6.9	reviewed	Arabidopsis thaliana (Mouse-ear cress)	57	68.42	59.649	48.9	8.22e-10	photosynthesis [GO:0015979]		chloroplast thylakoid membrane [GO:0009535];cytosol [GO:0005829];photosystem II [GO:0009523]	SUBCELLULAR LOCATION: Plastid, chloroplast thylakoid membrane {ECO:0000250}. Note=Associated with the photosystem II complex. {ECO:0000250}.
UCPabies_isotig01517	PSBQ2	UCPabies_isotig01517;UCPabies_isotig01515;comp80930_c0_seq1;MA_218996g0010	UCPabies_isotig01517 PSBQ_A2, PHOTOSYSTEM II SUBUNIT Q (similar to AT4G21280, AT4G05180) MA_218996g0010 [Picea abies];UCPabies_isotig01515 PSBQ_A2, PHOTOSYSTEM II SUBUNIT Q (similar to AT4G21280, AT4G05180) MA_218996g0010 [Picea abies];comp80930_c0_seq1 PS	25.487	8	8	8	39.7	39.7	39.7	0	111.37	2039200	150	237	4	7	8	7	8	7	8	30.8	39.7	By MS/MS	By MS/MS	918750	1120500	135950	61250	74698	1093500	794940	81	69	Q41932	Oxygen-evolving enhancer protein 3-2, chloroplastic (OEE3) (16 kDa subunit of oxygen evolving system of photosystem II) (OEC 16 kDa subunit)	PSBQ2 PSBQB At4g05180 C17L7.100	reviewed	Arabidopsis thaliana (Mouse-ear cress)	237	75.53	59.072	263	8.68e-90	photosynthetic electron transport chain [GO:0009767]	calcium ion binding [GO:0005509];electron transporter, transferring electrons within the cyclic electron transport pathway of photosynthesis activity [GO:0045156]	apoplast [GO:0048046];chloroplast [GO:0009507];chloroplast stroma [GO:0009570];chloroplast thylakoid [GO:0009534];chloroplast thylakoid membrane [GO:0009535];cytosol [GO:0005829];extrinsic component of membrane [GO:0019898];photosystem II oxygen evolving complex [GO:0009654];thylakoid [GO:0009579];thylakoid lumen [GO:0031977]	SUBCELLULAR LOCATION: Plastid, chloroplast thylakoid membrane {ECO:0000269|PubMed:11719511, ECO:0000269|PubMed:18431481};Peripheral membrane protein {ECO:0000269|PubMed:11719511};Lumenal side {ECO:0000269|PubMed:11719511}. Note=Associated with the photosystem II complex.
MA_571554g0010	PSBS	MA_571554g0010	MA_571554g0010 high_confidence	15.341	4	1	1	37.9	11	11	0	19.009	148980	17	145	1	4	4	1	1	1	1	37.9	37.9	By MS/MS	By MS/MS	78811	70166	21282	11259	10024	0	72878	9	8	Q9XF91	Photosystem II 22 kDa protein, chloroplastic (CP22) (Protein NONPHOTOCHEMICAL QUENCHING 4) (Protein PHOTOSYSTEM II SUBUNIT S)	PSBS NPQ4 At1g44575 T18F15.3	reviewed	Arabidopsis thaliana (Mouse-ear cress)	145	91.72	85.517	218	6.77e-73	nonphotochemical quenching [GO:0010196];photosynthesis [GO:0015979];response to karrikin [GO:0080167];thylakoid membrane organization [GO:0010027]	chlorophyll binding [GO:0016168];protein domain specific binding [GO:0019904];xanthophyll binding [GO:0051738]	chloroplast [GO:0009507];chloroplast thylakoid [GO:0009534];chloroplast thylakoid membrane [GO:0009535];integral component of membrane [GO:0016021];nucleus [GO:0005634];photosystem II [GO:0009523];PSII associated light-harvesting complex II [GO:0009517];thylakoid [GO:0009579]	SUBCELLULAR LOCATION: Plastid, chloroplast thylakoid membrane {ECO:0000269|PubMed:10667783};Multi-pass membrane protein {ECO:0000255}.
UCPabies_isotig11107	PSBS	UCPabies_isotig11107	UCPabies_isotig11107 PSBS/NPQ4_B1, PHOTOSYSTEM II SUBUNIT S / NONPHOTOCHEMICAL QUENCHING 4 (similar to AT1G44575) MA_571554g0010 [Picea abies]	31.015	6	1	0	27.3	4.4	0	0	9.9247	146910	36	297	1	6	6	1	1	0	0	27.3	27.3	By MS/MS	By MS/MS	75175	71737	11301	5782.7	5518.2	0	40972	19	17	Q9XF91	Photosystem II 22 kDa protein, chloroplastic (CP22) (Protein NONPHOTOCHEMICAL QUENCHING 4) (Protein PHOTOSYSTEM II SUBUNIT S)	PSBS NPQ4 At1g44575 T18F15.3	reviewed	Arabidopsis thaliana (Mouse-ear cress)	198	93.94	88.384	315	1.53e-108	nonphotochemical quenching [GO:0010196];photosynthesis [GO:0015979];response to karrikin [GO:0080167];thylakoid membrane organization [GO:0010027]	chlorophyll binding [GO:0016168];protein domain specific binding [GO:0019904];xanthophyll binding [GO:0051738]	chloroplast [GO:0009507];chloroplast thylakoid [GO:0009534];chloroplast thylakoid membrane [GO:0009535];integral component of membrane [GO:0016021];nucleus [GO:0005634];photosystem II [GO:0009523];PSII associated light-harvesting complex II [GO:0009517];thylakoid [GO:0009579]	SUBCELLULAR LOCATION: Plastid, chloroplast thylakoid membrane {ECO:0000269|PubMed:10667783};Multi-pass membrane protein {ECO:0000255}.
MA_491379g0010	PSBO1	MA_491379g0010	MA_491379g0010 high_confidence	37.445	22	1	1	55	5.5	5.5	0	10.149	687300	27	347	1	20	22	1	1	1	1	53.3	55	By MS/MS	By MS/MS	114030	573270	34365	5701.4	28664	0	191360	6	21	P23321	Oxygen-evolving enhancer protein 1-1, chloroplastic (OEE1) (33 kDa subunit of oxygen evolving system of photosystem II) (33 kDa thylakoid membrane protein) (Manganese-stabilizing protein 1) (MSP-1) (OEC 33 kDa subunit)	PSBO1 PSBO At5g66570 K1F13.25	reviewed	Arabidopsis thaliana (Mouse-ear cress)	304	81.91	71.711	448	2.63e-159	defense response to bacterium [GO:0042742];photoinhibition [GO:0010205];photosynthesis, light reaction [GO:0019684];photosystem II assembly [GO:0010207];photosystem II stabilization [GO:0042549];regulation of protein dephosphorylation [GO:0035304]	oxygen evolving activity [GO:0010242];poly(U) RNA binding [GO:0008266]	apoplast [GO:0048046];chloroplast [GO:0009507];chloroplast stroma [GO:0009570];chloroplast thylakoid [GO:0009534];chloroplast thylakoid lumen [GO:0009543];chloroplast thylakoid membrane [GO:0009535];photosystem II oxygen evolving complex [GO:0009654];plastid [GO:0009536];plastid thylakoid membrane [GO:0055035];plastoglobule [GO:0010287];thylakoid [GO:0009579];thylakoid lumen [GO:0031977]	SUBCELLULAR LOCATION: Plastid, chloroplast thylakoid membrane {ECO:0000269|PubMed:11719511, ECO:0000269|PubMed:18431481, ECO:0000269|PubMed:2583096};Peripheral membrane protein {ECO:0000269|PubMed:11719511, ECO:0000269|PubMed:2583096};Lumenal side {ECO:0000269|PubMed:11719511, ECO:0000269|PubMed:2583096}. Note=Associated with the photosystem II complex.
comp80139_c0_seq1	PSB27-1	comp80139_c0_seq1;MA_388691g0010	comp80139_c0_seq1 PSB27-H1, PSB27 (similar to AT1G03600) MA_388691g0010 [Picea abies];MA_388691g0010 high_confidence	19.516	2	2	2	12.6	12.6	12.6	0	14.65	83441	16	182	2	2	2	2	2	2	2	12.6	12.6	By MS/MS	By MS/MS	46488	36953	7585.5	4226.2	3359.4	32945	20438	12	4	Q9LR64	Photosystem II repair protein PSB27-H1, chloroplastic (Psb27-H1) (Thylakoid lumenal protein PSB27-H1)	PSB27-1 At1g03600 F21B7.14 F21B7.21 F21B7.22 F21B7_140	reviewed	Arabidopsis thaliana (Mouse-ear cress)	136	75.74	57.353	160	7.53e-51	cellular response to light intensity [GO:0071484];photosystem II assembly [GO:0010207];photosystem II repair [GO:0010206]		chloroplast [GO:0009507];chloroplast thylakoid [GO:0009534];chloroplast thylakoid lumen [GO:0009543];chloroplast thylakoid membrane [GO:0009535];extracellular region [GO:0005576];thylakoid [GO:0009579]	SUBCELLULAR LOCATION: Plastid, chloroplast thylakoid membrane {ECO:0000269|PubMed:16245054, ECO:0000269|PubMed:18431481};Peripheral membrane protein {ECO:0000269|PubMed:16245054};Lumenal side {ECO:0000269|PubMed:16245054}. Note=Associated with PSII on the lumenal side of the thylakoid membrane.
comp94480_c0_seq2	LHCB1.1	comp94480_c0_seq2;PUT-175a-Picea_abies-7533;MA_131587g0010	comp94480_c0_seq2 LHCB1_A3, LIGHT HARVESTING COMPLEX II SUBUNIT B1 (similar to AT1G29920, AT1G29910, AT1G29930, AT2G34430, AT2G34420) MA_131587g0010 [Picea abies];PUT-175a-Picea_abies-7533 LHCB1_A2, LIGHT HARVESTING COMPLEX II SUBUNIT B1 (similar to AT1G29	29.138	7	7	0	29.1	29.1	0	0	169.08	35595000	861	275	3	5	7	5	7	0	0	12.4	29.1	By MS/MS	By MS/MS	13622000	21973000	4449300	1702700	2746600	18149000	20148000	362	499	P0CJ48	Chlorophyll a-b binding protein 2, chloroplastic (Chlorophyll a-b protein 165) (CAB-165) (LHCII type I CAB-2)	LHCB1.1 AB165 CAB2 LHCP-B At1g29920 F1N18.4	reviewed	Arabidopsis thaliana (Mouse-ear cress)	275	85.45	78.909	428	1.66e-153	photosynthesis, light harvesting in photosystem I [GO:0009768];protein-chromophore linkage [GO:0018298];response to blue light [GO:0009637];response to far red light [GO:0010218];response to fructose [GO:0009750];response to light stimulus [GO:0009416];response to red light [GO:0010114]	chlorophyll binding [GO:0016168];metal ion binding [GO:0046872]	apoplast [GO:0048046];chloroplast envelope [GO:0009941];chloroplast thylakoid membrane [GO:0009535];integral component of membrane [GO:0016021];nucleus [GO:0005634];photosystem I [GO:0009522];photosystem II [GO:0009523];plastoglobule [GO:0010287];thylakoid [GO:0009579]	SUBCELLULAR LOCATION: Plastid, chloroplast thylakoid membrane;Multi-pass membrane protein.
MA_176279g0010	LHCB5	MA_176279g0010;comp96745_c0_seq1	MA_176279g0010 high_confidence;comp96745_c0_seq1 LHCB5/CP26, LIGHT HARVESTING COMPLEX II SUBUNIT B5 (similar to AT4G10340) MA_176279g0010 [Picea abies]	32.258	15	15	15	34.7	34.7	34.7	0	193.32	17786000	987	303	2	13	14	13	14	13	14	32.3	30.4	By MS/MS	By MS/MS	8445600	9340300	1368100	649660	718480	7585000	7068800	540	447	Q9XF89	Chlorophyll a-b binding protein CP26, chloroplastic (LHCB5) (LHCIIc) (Light-harvesting complex II protein 5)	LHCB5 At4g10340 F24G24.140	reviewed	Arabidopsis thaliana (Mouse-ear cress)	293	83.62	74.403	395	5.16e-140	nonphotochemical quenching [GO:0010196];photosynthesis [GO:0015979];photosynthesis, light harvesting in photosystem I [GO:0009768];photosystem II assembly [GO:0010207];protein-chromophore linkage [GO:0018298];response to blue light [GO:0009637];response to far red light [GO:0010218];response to light stimulus [GO:0009416];response to red light [GO:0010114]	chlorophyll binding [GO:0016168];metal ion binding [GO:0046872];protein domain specific binding [GO:0019904]	chloroplast [GO:0009507];chloroplast thylakoid [GO:0009534];chloroplast thylakoid membrane [GO:0009535];cytosol [GO:0005829];integral component of membrane [GO:0016021];photosystem I [GO:0009522];photosystem II antenna complex [GO:0009783];plastoglobule [GO:0010287];PSII associated light-harvesting complex II [GO:0009517];thylakoid [GO:0009579];thylakoid membrane [GO:0042651]	SUBCELLULAR LOCATION: Plastid, chloroplast thylakoid membrane {ECO:0000269|PubMed:16551629};Multi-pass membrane protein.
comp94480_c0_seq3	LHCB2.4	comp94480_c0_seq3;comp94480_c0_seq1;MA_267089g0010;MA_10431300g0010	comp94480_c0_seq3 LHCB2_A3, LIGHT HARVESTING COMPLEX II SUBUNIT B2 (similar to AT2G05100, AT2G05070, AT3G27690) MA_10431300g0020 [Picea abies];comp94480_c0_seq1 LHCB2_A2, LIGHT HARVESTING COMPLEX II SUBUNIT B2 (similar to AT2G05100, AT2G05070, AT3G27690) M	28.7	6	2	0	29.3	11.7	0	0	27.74	5411200	120	266	4	4	6	1	2	0	0	12	29.3	By MS/MS	By MS/MS	2542600	2868600	601250	282510	318740	1576100	1881700	62	58	Q9XF87	Chlorophyll a-b binding protein 2.4, chloroplastic (Photosystem II light harvesting complex gene 2.4) (Protein LIGHT-HARVESTING CHLOROPHYLL B-BINDING 2.4)	LHCB2.4 At3g27690 MGF10.9	reviewed	Arabidopsis thaliana (Mouse-ear cress)	264	93.18	86.742	478	1.47e-173	cellular response to abscisic acid stimulus [GO:0071215];photosynthesis, light harvesting in photosystem I [GO:0009768];photosynthesis, light harvesting in photosystem II [GO:0009769];positive regulation of reactive oxygen species biosynthetic process [GO:1903428];protein-chromophore linkage [GO:0018298];regulation of stomatal closure [GO:0090333];response to blue light [GO:0009637];response to c…	chlorophyll binding [GO:0016168];metal ion binding [GO:0046872]	chloroplast envelope [GO:0009941];chloroplast thylakoid membrane [GO:0009535];cytosol [GO:0005829];integral component of membrane [GO:0016021];photosystem I [GO:0009522];photosystem II [GO:0009523];plastoglobule [GO:0010287];PSII associated light-harvesting complex II [GO:0009517];thylakoid [GO:0009579]	SUBCELLULAR LOCATION: Plastid, chloroplast thylakoid membrane {ECO:0000269|PubMed:23995216};Multi-pass membrane protein {ECO:0000255}.
UCPabies_isotig06275	LHCB1.3	UCPabies_isotig06275;PUT-175a-Picea_abies-8767	UCPabies_isotig06275 LHCB1_B2, LIGHT HARVESTING COMPLEX II SUBUNIT B1 (similar to AT1G29920, AT1G29910, AT1G29930, AT2G34430, AT2G34420) MA_97315g0010 [Picea abies];PUT-175a-Picea_abies-8767 LHCB1_B1, LIGHT HARVESTING COMPLEX II SUBUNIT B1 (similar to AT1G	29.365	7	2	2	28.8	3.6	3.6	0	24.206	3796500	132	278	2	5	7	2	2	2	2	12.2	28.8	By MS/MS	By MS/MS	1576400	2220200	421840	175150	246680	2285400	2514000	48	84	P04778	Chlorophyll a-b binding protein 1, chloroplastic (Chlorophyll a-b protein 140) (CAB-140) (LHCII type I CAB-1)	LHCB1.3 AB140 CAB1 At1g29930 F1N18.3	reviewed	Arabidopsis thaliana (Mouse-ear cress)	275	83.64	76.727	418	1.49e-149	photosynthesis, light harvesting in photosystem I [GO:0009768];protein-chromophore linkage [GO:0018298];response to light stimulus [GO:0009416]	chlorophyll binding [GO:0016168];metal ion binding [GO:0046872];protein domain specific binding [GO:0019904]	chloroplast [GO:0009507];chloroplast envelope [GO:0009941];chloroplast thylakoid [GO:0009534];chloroplast thylakoid membrane [GO:0009535];integral component of membrane [GO:0016021];nucleus [GO:0005634];photosystem I [GO:0009522];photosystem II [GO:0009523];plastoglobule [GO:0010287];thylakoid [GO:0009579]	SUBCELLULAR LOCATION: Plastid, chloroplast thylakoid membrane;Multi-pass membrane protein.
comp95233_c3_seq1	LHCB4.2	comp95233_c3_seq1	comp95233_c3_seq1 LHCB8/LHCB4.3/CP29, LIGHT HARVESTING COMPLEX II SUBUNIT B8 / B4.3 (similar to AT2G40100) MA_129206g0010 [Picea abies]	32.728	9	9	3	22	22	9	0	76.544	5189500	526	300	1	9	9	9	9	3	3	22	22	By MS/MS	By MS/MS	1778200	3411300	471770	161650	310120	2301200	2050500	259	267	Q9XF88	Chlorophyll a-b binding protein CP29.2, chloroplastic (LHCB4.2) (LHCII protein 4.2)	LHCB4.2 At3g08940 T16O11.12	reviewed	Arabidopsis thaliana (Mouse-ear cress)	270	72.22	63.333	329	6.54e-114	photosynthesis, light harvesting in photosystem I [GO:0009768];protein-chromophore linkage [GO:0018298];response to blue light [GO:0009637];response to far red light [GO:0010218];response to light stimulus [GO:0009416];response to red light [GO:0010114]	chlorophyll binding [GO:0016168];metal ion binding [GO:0046872]	chloroplast [GO:0009507];chloroplast envelope [GO:0009941];chloroplast thylakoid [GO:0009534];chloroplast thylakoid membrane [GO:0009535];cytosol [GO:0005829];integral component of membrane [GO:0016021];photosystem I [GO:0009522];photosystem II [GO:0009523];plastoglobule [GO:0010287];thylakoid [GO:0009579]	SUBCELLULAR LOCATION: Plastid, chloroplast thylakoid membrane;Multi-pass membrane protein.
MA_10431300g0020	LHCB2.1	MA_10431300g0020	MA_10431300g0020 high_confidence	28.819	6	2	2	29.3	3.8	3.8	0	30.14	2851900	127	266	1	4	6	2	2	2	2	12	29.3	By MS/MS	By MS/MS	1173700	1678200	316880	130410	186470	1658800	1939800	52	75	Q9SHR7	Chlorophyll a-b binding protein 2.1, chloroplastic (Photosystem II light harvesting complex gene 2.1) (Protein LIGHT-HARVESTING CHLOROPHYLL B-BINDING 2.1)	LHCB2.1 LHCB2.3 At2g05100 F15L11.2	reviewed	Arabidopsis thaliana (Mouse-ear cress)	265	92.83	87.17	479	4.74e-174	cellular response to abscisic acid stimulus [GO:0071215];photosynthesis, light harvesting in photosystem I [GO:0009768];photosynthesis, light harvesting in photosystem II [GO:0009769];positive regulation of reactive oxygen species biosynthetic process [GO:1903428];protein-chromophore linkage [GO:0018298];regulation of stomatal closure [GO:0090333];response to blue light [GO:0009637];response to c…	chlorophyll binding [GO:0016168];metal ion binding [GO:0046872];protein domain specific binding [GO:0019904]	chloroplast [GO:0009507];chloroplast envelope [GO:0009941];chloroplast thylakoid membrane [GO:0009535];integral component of membrane [GO:0016021];mitochondrion [GO:0005739];photosystem I [GO:0009522];photosystem II [GO:0009523];plastoglobule [GO:0010287];PSII associated light-harvesting complex II [GO:0009517];thylakoid [GO:0009579]	SUBCELLULAR LOCATION: Plastid, chloroplast thylakoid membrane {ECO:0000269|PubMed:23995216};Multi-pass membrane protein {ECO:0000255}.
MA_129206g0010	LHCB4.2	MA_129206g0010	MA_129206g0010 high_confidence	35.392	9	3	3	16.9	4.9	4.9	0	26.787	3104800	47	326	1	9	8	3	2	3	2	16.9	16.3	By MS/MS	By MS/MS	1496800	1608000	258730	124730	134000	2364100	1764900	23	24	Q9XF88	Chlorophyll a-b binding protein CP29.2, chloroplastic (LHCB4.2) (LHCII protein 4.2)	LHCB4.2 At3g08940 T16O11.12	reviewed	Arabidopsis thaliana (Mouse-ear cress)	266	72.56	63.534	325	1.18e-111	photosynthesis, light harvesting in photosystem I [GO:0009768];protein-chromophore linkage [GO:0018298];response to blue light [GO:0009637];response to far red light [GO:0010218];response to light stimulus [GO:0009416];response to red light [GO:0010114]	chlorophyll binding [GO:0016168];metal ion binding [GO:0046872]	chloroplast [GO:0009507];chloroplast envelope [GO:0009941];chloroplast thylakoid [GO:0009534];chloroplast thylakoid membrane [GO:0009535];cytosol [GO:0005829];integral component of membrane [GO:0016021];photosystem I [GO:0009522];photosystem II [GO:0009523];plastoglobule [GO:0010287];thylakoid [GO:0009579]	SUBCELLULAR LOCATION: Plastid, chloroplast thylakoid membrane;Multi-pass membrane protein.
MA_97315g0010	LHCB1.1	MA_97315g0010	MA_97315g0010 high_confidence	29.322	7	3	0	28.8	16.2	0	0	68.36	2665800	335	278	1	5	7	2	3	0	0	12.2	28.8	By MS/MS	By MS/MS	902300	1763500	296200	100260	195940	952310	1043100	150	185	P0CJ48	Chlorophyll a-b binding protein 2, chloroplastic (Chlorophyll a-b protein 165) (CAB-165) (LHCII type I CAB-2)	LHCB1.1 AB165 CAB2 LHCP-B At1g29920 F1N18.4	reviewed	Arabidopsis thaliana (Mouse-ear cress)	275	84.73	77.455	423	1.1e-151	photosynthesis, light harvesting in photosystem I [GO:0009768];protein-chromophore linkage [GO:0018298];response to blue light [GO:0009637];response to far red light [GO:0010218];response to fructose [GO:0009750];response to light stimulus [GO:0009416];response to red light [GO:0010114]	chlorophyll binding [GO:0016168];metal ion binding [GO:0046872]	apoplast [GO:0048046];chloroplast envelope [GO:0009941];chloroplast thylakoid membrane [GO:0009535];integral component of membrane [GO:0016021];nucleus [GO:0005634];photosystem I [GO:0009522];photosystem II [GO:0009523];plastoglobule [GO:0010287];thylakoid [GO:0009579]	SUBCELLULAR LOCATION: Plastid, chloroplast thylakoid membrane;Multi-pass membrane protein.
UCPabies_isotig14989	LHCA1	UCPabies_isotig14989	UCPabies_isotig14989 LHCA1_A2, LIGHT HARVESTING COMPLEX I SUBUNIT A1 (similar to AT3G54890) MA_10431493g0010 [Picea abies]	26.843	10	10	4	33.2	33.2	18.2	0	118.71	6399300	389	247	1	10	7	10	7	4	3	33.2	29.6	By MS/MS	By MS/MS	4839100	1560200	581760	439920	141840	5863800	1170100	277	112	Q01667	Chlorophyll a-b binding protein 6, chloroplastic (LHCI-730) (LHCII type III CAB-6) (Light-harvesting complex protein Lhca1)	LHCA1 CAB6 At3g54890 F28P10.130	reviewed	Arabidopsis thaliana (Mouse-ear cress)	202	87.13	78.218	333	5.6e-117	photosynthesis, light harvesting in photosystem I [GO:0009768];protein-chromophore linkage [GO:0018298];response to blue light [GO:0009637];response to cold [GO:0009409];response to far red light [GO:0010218];response to high light intensity [GO:0009644];response to light stimulus [GO:0009416];response to low light intensity stimulus [GO:0009645];response to red light [GO:0010114]	chlorophyll binding [GO:0016168];metal ion binding [GO:0046872];protein domain specific binding [GO:0019904]	chloroplast [GO:0009507];chloroplast envelope [GO:0009941];chloroplast thylakoid [GO:0009534];chloroplast thylakoid membrane [GO:0009535];integral component of membrane [GO:0016021];photosystem I [GO:0009522];plastoglobule [GO:0010287];thylakoid [GO:0009579]	SUBCELLULAR LOCATION: Plastid, chloroplast thylakoid membrane {ECO:0000269|PubMed:10818090};Multi-pass membrane protein {ECO:0000255}.
comp96749_c0_seq1	LHCA2	comp96749_c0_seq1	comp96749_c0_seq1 LHCA2, LIGHT HARVESTING COMPLEX I SUBUNIT A2 (similar to AT3G61470) MA_18273g0010 [Picea bies]	29.671	3	3	3	11.5	11.5	11.5	0	54.643	2669500	120	278	1	3	3	3	3	3	3	11.5	11.5	By MS/MS	By MS/MS	1975200	694230	266950	197520	69423	2308400	762530	92	28	Q9SYW8	Photosystem I chlorophyll a/b-binding protein 2, chloroplastic (Lhca2) (LHCI type III LHCA2)	LHCA2 At3g61470 F2A19.70	reviewed	Arabidopsis thaliana (Mouse-ear cress)	223	91.03	83.408	397	1.54e-141	photosynthesis, light harvesting in photosystem I [GO:0009768];protein-chromophore linkage [GO:0018298];response to cold [GO:0009409];response to high light intensity [GO:0009644];response to light stimulus [GO:0009416];response to low light intensity stimulus [GO:0009645]	chlorophyll binding [GO:0016168];metal ion binding [GO:0046872];protein domain specific binding [GO:0019904]	chloroplast [GO:0009507];chloroplast thylakoid [GO:0009534];chloroplast thylakoid membrane [GO:0009535];cytosol [GO:0005829];integral component of membrane [GO:0016021];photosystem I [GO:0009522];thylakoid [GO:0009579]	SUBCELLULAR LOCATION: Plastid, chloroplast thylakoid membrane {ECO:0000269|PubMed:10818090};Multi-pass membrane protein {ECO:0000255}.
comp42859_c0_seq1	LHCA3	comp42859_c0_seq1;MA_815900g0010	comp42859_c0_seq1 LHCA3, LIGHT HARVESTING COMPLEX I SUBUNIT A3 (similar to AT1G61520) MA_815900g0010 [Picea abies];MA_815900g0010 high_confidence	31.356	5	5	5	24.9	24.9	24.9	0	99.481	2029700	183	289	2	4	5	4	5	4	5	22.1	24.9	By MS/MS	By MS/MS	1408600	621060	184520	128060	56460	1315200	326550	126	57	Q9SY97	Photosystem I chlorophyll a/b-binding protein 3-1, chloroplastic (Lhca3*1) (LHCI type III LHCA3)	LHCA3 At1g61520 T25B24.12	reviewed	Arabidopsis thaliana (Mouse-ear cress)	247	88.66	81.781	408	2.69e-145	photosynthesis, light harvesting in photosystem I [GO:0009768];protein-chromophore linkage [GO:0018298];response to cold [GO:0009409];response to high light intensity [GO:0009644];response to light stimulus [GO:0009416];response to low light intensity stimulus [GO:0009645]	chlorophyll binding [GO:0016168];metal ion binding [GO:0046872];protein domain specific binding [GO:0019904]	chloroplast [GO:0009507];chloroplast thylakoid [GO:0009534];chloroplast thylakoid membrane [GO:0009535];integral component of membrane [GO:0016021];nucleus [GO:0005634];photosystem I [GO:0009522];plastoglobule [GO:0010287];thylakoid [GO:0009579]	SUBCELLULAR LOCATION: Plastid, chloroplast thylakoid membrane {ECO:0000269|PubMed:10818090};Multi-pass membrane protein {ECO:0000255}.
comp49551_c0_seq1	LHCA4	comp49551_c0_seq1;MA_65346g0010	comp49551_c0_seq1 LHCA4, LIGHT HARVESTING COMPLEX I SUBUNIT A4 (similar to AT3G47470) MA_65346g0010 [Picea abies];MA_65346g0010 high_confidence	27.679	3	3	3	11.2	11.2	11.2	0	38.879	1084000	149	251	2	3	3	3	3	3	3	11.2	11.2	By MS/MS	By MS/MS	878450	205570	108400	87845	20557	519830	109850	109	40	P27521	Chlorophyll a-b binding protein 4, chloroplastic (LHCI type III CAB-4)	LHCA4 CAB4 At3g47470 F1P2.20	reviewed	Arabidopsis thaliana (Mouse-ear cress)	252	84.52	77.381	391	1.23e-139	photosynthesis, light harvesting in photosystem I [GO:0009768];protein-chromophore linkage [GO:0018298];response to cold [GO:0009409];response to high light intensity [GO:0009644];response to karrikin [GO:0080167];response to light stimulus [GO:0009416];response to low light intensity stimulus [GO:0009645]	chlorophyll binding [GO:0016168];metal ion binding [GO:0046872];protein domain specific binding [GO:0019904]	chloroplast [GO:0009507];chloroplast envelope [GO:0009941];chloroplast thylakoid [GO:0009534];chloroplast thylakoid membrane [GO:0009535];cytosol [GO:0005829];integral component of membrane [GO:0016021];photosystem I [GO:0009522];plastoglobule [GO:0010287];thylakoid [GO:0009579]	SUBCELLULAR LOCATION: Plastid, chloroplast thylakoid membrane {ECO:0000269|PubMed:10818090, ECO:0000269|PubMed:12766230};Multi-pass membrane protein {ECO:0000255}.
MA_10431493g0010	LHCA1	MA_10431493g0010;comp89736_c0_seq1	MA_10431493g0010 high_confidence;comp89736_c0_seq1 LHCA1_A1, LIGHT HARVESTING COMPLEX I SUBUNIT A1 (similar to AT3G54890) MA_10431493g0010 [Picea abies]	26.684	7	1	1	19	4	4	0	18.949	808330	115	247	2	7	5	1	1	1	1	19	19	By MS/MS	By MS/MS	612600	195730	80833	61260	19573	0	111280	79	36	Q01667	Chlorophyll a-b binding protein 6, chloroplastic (LHCI-730) (LHCII type III CAB-6) (Light-harvesting complex protein Lhca1)	LHCA1 CAB6 At3g54890 F28P10.130	reviewed	Arabidopsis thaliana (Mouse-ear cress)	202	88.61	79.208	342	2.43e-120	photosynthesis, light harvesting in photosystem I [GO:0009768];protein-chromophore linkage [GO:0018298];response to blue light [GO:0009637];response to cold [GO:0009409];response to far red light [GO:0010218];response to high light intensity [GO:0009644];response to light stimulus [GO:0009416];response to low light intensity stimulus [GO:0009645];response to red light [GO:0010114]	chlorophyll binding [GO:0016168];metal ion binding [GO:0046872];protein domain specific binding [GO:0019904]	chloroplast [GO:0009507];chloroplast envelope [GO:0009941];chloroplast thylakoid [GO:0009534];chloroplast thylakoid membrane [GO:0009535];integral component of membrane [GO:0016021];photosystem I [GO:0009522];plastoglobule [GO:0010287];thylakoid [GO:0009579]	SUBCELLULAR LOCATION: Plastid, chloroplast thylakoid membrane {ECO:0000269|PubMed:10818090};Multi-pass membrane protein {ECO:0000255}.
comp94552_c0_seq1	FTSH5	comp94552_c0_seq1;MA_98203g0010	comp94552_c0_seq1 FTSH1/5, FTSH PROTEASE 1/5 (similar to AT1G50250, AT5G42270) no gene model assigned [Picea abies];MA_98203g0010 medium_confidence	74.748	14	14	14	25.1	25.1	25.1	0	133.98	1362800	369	701	2	12	13	12	13	12	13	20.1	23	By MS/MS	By MS/MS	666970	695860	41298	20211	21087	602520	487710	193	176	Q9FH02	ATP-dependent zinc metalloprotease FTSH 5, chloroplastic (AtFTSH5) (EC 3.4.24.-) (Protein VARIEGATED 1)	FTSH5 FTSH2 VAR1 At5g42270 K5J14.7	reviewed	Arabidopsis thaliana (Mouse-ear cress)	714	86.83	81.232	1089	0	multicellular organism development [GO:0007275];photoinhibition [GO:0010205];photosystem I assembly [GO:0048564];photosystem II repair [GO:0010206];protein catabolic process [GO:0030163];proteolysis [GO:0006508];PSII associated light-harvesting complex II catabolic process [GO:0010304];thylakoid membrane organization [GO:0010027]	ATPase activity [GO:0016887];ATP binding [GO:0005524];ATP-dependent peptidase activity [GO:0004176];metal ion binding [GO:0046872];metalloendopeptidase activity [GO:0004222]	chloroplast [GO:0009507];chloroplast envelope [GO:0009941];chloroplast thylakoid [GO:0009534];chloroplast thylakoid membrane [GO:0009535];integral component of membrane [GO:0016021];plastid [GO:0009536];thylakoid [GO:0009579]	SUBCELLULAR LOCATION: Plastid, chloroplast thylakoid membrane {ECO:0000269|PubMed:12167156, ECO:0000269|PubMed:14630971, ECO:0000269|PubMed:18431481};Single-pass membrane protein {ECO:0000269|PubMed:12167156, ECO:0000269|PubMed:14630971};Stromal side {ECO:0000269|PubMed:12167156, ECO:0000269|PubMed:14630971}.
comp81270_c0_seq1	FTSH2	comp81270_c0_seq1;MA_188257g0010;comp94630_c0_seq1;comp94630_c0_seq2;MA_14707g0010;MA_10435918g0010;MA_10436247g0020;comp50116_c1_seq1;UCPabies_isotig07435;comp95908_c0_seq2	comp81270_c0_seq1 FTSH2/8, FTSH PROTEASE 2/8 (similar to AT2G30950, AT1G06430) no gene model assigned [Picea abies];MA_188257g0010 high_confidence	74.422	12	12	12	17.7	17.7	17.7	0	88.56	1446200	271	695	10	12	12	12	12	12	12	17.7	17.7	By MS/MS	By MS/MS	696740	749440	41319	19907	21413	566300	410040	147	124	O80860	ATP-dependent zinc metalloprotease FTSH 2, chloroplastic (AtFTSH2) (EC 3.4.24.-) (Protein VARIEGATED 2)	FTSH2 VAR2 At2g30950 F7F1.16	reviewed	Arabidopsis thaliana (Mouse-ear cress)	663	91.55	83.107	1103	0	chloroplast organization [GO:0009658];multicellular organism development [GO:0007275];photoinhibition [GO:0010205];photosystem I assembly [GO:0048564];photosystem II repair [GO:0010206];protein catabolic process [GO:0030163];proteolysis [GO:0006508];PSII associated light-harvesting complex II catabolic process [GO:0010304];reactive oxygen species metabolic process [GO:0072593];thylakoid membrane …	ATP binding [GO:0005524];ATP-dependent peptidase activity [GO:0004176];metal ion binding [GO:0046872];metalloendopeptidase activity [GO:0004222];metallopeptidase activity [GO:0008237]	chloroplast [GO:0009507];chloroplast envelope [GO:0009941];chloroplast thylakoid [GO:0009534];chloroplast thylakoid membrane [GO:0009535];integral component of membrane [GO:0016021];peroxisome [GO:0005777];thylakoid [GO:0009579];thylakoid lumen [GO:0031977]	SUBCELLULAR LOCATION: Plastid, chloroplast thylakoid membrane {ECO:0000269|PubMed:11719511, ECO:0000269|PubMed:14630971, ECO:0000269|PubMed:18431481};Single-pass membrane protein {ECO:0000269|PubMed:11719511, ECO:0000269|PubMed:14630971};Stromal side {ECO:0000269|PubMed:11719511, ECO:0000269|PubMed:14630971}.
MA_10433010g0010	At1g54780	MA_10433010g0010	MA_10433010g0010 high_confidence	32.185	6	6	6	22.6	22.6	22.6	0	73.719	717720	245	296	1	5	6	5	6	5	6	18.2	22.6	By MS/MS	By MS/MS	287810	429910	55209	22139	33070	250630	221400	118	127	Q9ZVL6	UPF0603 protein At1g54780, chloroplastic (Thylakoid lumen 18.3 kDa protein)	At1g54780 T22H22.19	reviewed	Arabidopsis thaliana (Mouse-ear cress)	232	87.07	70.69	340	4.09e-118	photosystem II repair [GO:0010206]	acid phosphatase activity [GO:0003993]	chloroplast [GO:0009507];chloroplast thylakoid [GO:0009534];chloroplast thylakoid membrane [GO:0009535];integral component of membrane [GO:0016021];nucleus [GO:0005634];thylakoid [GO:0009579];thylakoid lumen [GO:0031977]	SUBCELLULAR LOCATION: Plastid, chloroplast thylakoid membrane {ECO:0000269|PubMed:11719511, ECO:0000269|PubMed:18431481};Single-pass membrane protein {ECO:0000269|PubMed:11719511};Lumenal side {ECO:0000269|PubMed:11719511}.
MA_77701g0010	MET1	MA_77701g0010	MA_77701g0010 high_confidence	31.603	2	2	2	11.3	11.3	11.3	0	13.337	220080	10	292	1	1	2	1	2	1	2	5.8	11.3	By MS/MS	By MS/MS	77624	142450	12227	4312.4	7914.1	0	116840	2	8	Q94BS2	Protein MET1, chloroplastic (PDZ domain, K-box domain, and TPR region containing protein)	MET1 GAN ZKT At1g55480 T5A14.12	reviewed	Arabidopsis thaliana (Mouse-ear cress)	117	47.01	31.624	50.1	2.77e-07	photosynthesis [GO:0015979];photosystem II assembly [GO:0010207];photosystem II repair [GO:0010206];response to high light intensity [GO:0009644];response to light stimulus [GO:0009416];response to wounding [GO:0009611]		chloroplast [GO:0009507];chloroplast envelope [GO:0009941];chloroplast membrane [GO:0031969];chloroplast stroma [GO:0009570];chloroplast thylakoid [GO:0009534];chloroplast thylakoid membrane [GO:0009535];chromoplast stroma [GO:0009575];extrinsic component of thylakoid membrane [GO:0035448];nucleus [GO:0005634];photosystem II [GO:0009523];thylakoid [GO:0009579]	SUBCELLULAR LOCATION: Plastid, chloroplast membrane {ECO:0000269|PubMed:25587003}. Plastid, chloroplast thylakoid membrane {ECO:0000269|PubMed:25587003};Peripheral membrane protein {ECO:0000269|PubMed:25587003};Stromal side {ECO:0000269|PubMed:25587003}. Note=In thylakoids, enriched in stroma lamellae, and also present in grana. {ECO:0000269|PubMed:25587003}.
MA_10432153g0010	HCF244	MA_10432153g0010	MA_10432153g0010 high_confidence	18.226	1	1	1	9.1	9.1	9.1	0	18.52	26647	6	165	1	0	1	0	1	0	1	0	9.1		By MS/MS	0	26647	2220.6	0	2220.6	0	27807	0	6	O65502	Protein HIGH CHLOROPHYLL FLUORESCENCE PHENOTYPE 244, chloroplastic	HCF244 At4g35250 F23E12.190	reviewed	Arabidopsis thaliana (Mouse-ear cress)	79	82.28	73.418	119	5.34e-33	photosystem II assembly [GO:0010207]	translation initiation factor activity [GO:0003743]	chloroplast [GO:0009507];chloroplast stroma [GO:0009570];chloroplast thylakoid [GO:0009534];chloroplast thylakoid membrane [GO:0009535];photosystem II [GO:0009523];plasma membrane [GO:0005886];thylakoid membrane [GO:0042651]	SUBCELLULAR LOCATION: Plastid, chloroplast stroma {ECO:0000269|PubMed:23027666}. Plastid, chloroplast thylakoid membrane {ECO:0000269|PubMed:23027666};Peripheral membrane protein {ECO:0000269|PubMed:23027666};Stromal side {ECO:0000269|PubMed:23027666}. Note=Predominantly present at thylakoid membranes. {ECO:0000269|PubMed:23027666}.
YP_008082854.1	ycf3	YP_008082854.1	YP_008082854.1 hypothetical chloroplast RF34 (chloroplast) [Picea abies]	19.633	1	1	1	6.5	6.5	6.5	0	13.958	0	1	170	1	0	1	0	1	0	1	0	6.5		By MS/MS	0	0	0	0	0	0	0	0	1	P61843	Photosystem I assembly protein Ycf3	ycf3 AtCg00360	reviewed	Arabidopsis thaliana (Mouse-ear cress)	168	88.69	84.524	294	7.08e-104	photosynthesis [GO:0015979]		chloroplast thylakoid membrane [GO:0009535]	SUBCELLULAR LOCATION: Plastid, chloroplast thylakoid membrane {ECO:0000255|HAMAP-Rule:MF_00439};Peripheral membrane protein {ECO:0000255|HAMAP-Rule:MF_00439}.
MA_10433575g0010		MA_10433575g0010	MA_10433575g0010 high_confidence	21.827	2	2	2	12	12	12	0	18.357	78159	17	209	1	2	1	2	1	2	1	12	6.2	By MS/MS	By MS/MS	37348	40811	9769.8	4668.4	5101.4	23447	0	9	8						NaN	NaN	NaN	NaN	NaN
comp75366_c0_seq1	PSAL	comp75366_c0_seq1;PUT-175a-Picea_abies-4572	comp75366_c0_seq1 PSAL_A2, PHOTOSYSTEM I SUBUNIT L (similar to AT4G12800) MA_3403026g0010 [Picea abies];PUT-175a-Picea_abies-4572 PSAL_A1, PHOTOSYSTEM I SUBUNIT L (similar to AT4G12800) MA_3403026g0010 [Picea abies]	17.004	1	1	1	5	5	5	0	28.193	1744700	86	161	2	1	1	1	1	1	1	5	5	By MS/MS	By MS/MS	1360600	384090	581570	453540	128030	0	218450	52	34	Q9SUI4	Photosystem I reaction center subunit XI, chloroplastic (PSI-L) (PSI subunit V)	PSAL At4g12800 T20K18.150	reviewed	Arabidopsis thaliana (Mouse-ear cress)	161	95.03	85.093	243	2.19e-83	photosynthesis [GO:0015979]	protein domain specific binding [GO:0019904]	chloroplast [GO:0009507];chloroplast envelope [GO:0009941];chloroplast membrane [GO:0031969];chloroplast thylakoid [GO:0009534];chloroplast thylakoid membrane [GO:0009535];cytosol [GO:0005829];integral component of membrane [GO:0016021];photosystem I reaction center [GO:0009538];plastoglobule [GO:0010287];thylakoid [GO:0009579]	SUBCELLULAR LOCATION: Plastid, chloroplast membrane {ECO:0000255};Multi-pass membrane protein {ECO:0000255}.
PUT-175a-Picea_abies-8430	PSAD2	PUT-175a-Picea_abies-8430;MA_9169733g0010	PUT-175a-Picea_abies-8430 PSAD_A2, PHOTOSYSTEM I SUBUNIT D (similar to AT4G02770, AT1G03130) MA_9169733g0010 [Picea abies];MA_9169733g0010 high_confidence	24.785	9	9	2	30.3	30.3	9.8	0	87.427	4288700	321	234	2	9	8	9	8	2	2	30.3	27.4	By MS/MS	By MS/MS	3526500	762210	329900	271270	58632	3901300	801960	212	109	Q9SA56	Photosystem I reaction center subunit II-2, chloroplastic (Photosystem I 20 kDa subunit 2) (PSI-D2)	PSAD2 At1g03130 F10O3_4	reviewed	Arabidopsis thaliana (Mouse-ear cress)	169	90.53	83.432	297	1.84e-103	photosynthesis [GO:0015979]	protein domain specific binding [GO:0019904]	chloroplast envelope [GO:0009941];chloroplast thylakoid [GO:0009534];chloroplast thylakoid membrane [GO:0009535];extracellular region [GO:0005576];photosystem I reaction center [GO:0009538];thylakoid [GO:0009579]	SUBCELLULAR LOCATION: Plastid, chloroplast thylakoid membrane {ECO:0000250};Peripheral membrane protein {ECO:0000250};Stromal side {ECO:0000250}.
MA_348255g0010	PSAN	MA_348255g0010;comp49595_c0_seq1	MA_348255g0010 high_confidence;comp49595_c0_seq1 PSAN, PHOTOSYSTEM I SUBUNIT N (similar to AT5G64040) MA_348255 [Picea abies]	17.967	4	4	4	29.5	29.5	29.5	0	57.204	2163200	251	173	2	4	2	4	2	4	2	29.5	10.4	By MS/MS	By MS/MS	1685400	477790	309030	240770	68255	2153800	464820	153	98	P49107	Photosystem I reaction center subunit N, chloroplastic (PSI-N)	PSAN At5g64040 MHJ24.2	reviewed	Arabidopsis thaliana (Mouse-ear cress)	126	78.57	65.079	176	5.23e-57	photosynthesis [GO:0015979]	protein domain specific binding [GO:0019904]	chloroplast photosystem I [GO:0030093]	SUBCELLULAR LOCATION: Plastid, chloroplast thylakoid membrane {ECO:0000269|PubMed:18431481};Peripheral membrane protein;Lumenal side.
MA_16054g0010	PSAK	MA_16054g0010;UCPabies_isotig05785;comp49596_c0_seq1	MA_16054g0010 high_confidence;UCPabies_isotig05785 PSAK_A2 PHOTOSYSTEM I SUBUNIT K (similar to AT1G30380) MA_16054g0010 [Picea abies];comp49596_c0_seq1 PSAK_A1, PHOTOSYSTEM I SUBUNIT K (similar to AT1G30380) MA_16054g0010 [Picea abies]	13.755	1	1	1	6.7	6.7	6.7	0	11.51	1491200	141	135	3	1	1	1	1	1	1	6.7	6.7	By MS/MS	By MS/MS	1163100	328060	298240	232630	65611	0	142340	79	62	Q9SUI5	Photosystem I reaction center subunit psaK, chloroplastic (PSI-K) (Photosystem I subunit X)	PSAK At1g30380 T4K22.2	reviewed	Arabidopsis thaliana (Mouse-ear cress)	132	78.79	63.636	165	4e-54	photosynthesis [GO:0015979]		chloroplast [GO:0009507];chloroplast thylakoid [GO:0009534];chloroplast thylakoid membrane [GO:0009535];integral component of membrane [GO:0016021];nucleus [GO:0005634];photosystem I [GO:0009522];thylakoid [GO:0009579]	SUBCELLULAR LOCATION: Plastid, chloroplast thylakoid membrane {ECO:0000250};Multi-pass membrane protein {ECO:0000250}.
MA_10090427g0010	PSAF	MA_10090427g0010;comp86403_c0_seq1	MA_10090427g0010 high_confidence;comp86403_c0_seq1 PSAF, PHOTOSYSTEM I SUBUNIT F (similar to AT1G31330) MA_10090427g0010 [Picea abies]	26.968	7	7	7	30.4	30.4	30.4	0	92.167	3114800	248	253	2	7	6	7	6	7	6	30.4	27.7	By MS/MS	By MS/MS	1793400	1321400	389350	224180	165170	1451000	405940	142	106	Q9SHE8	Photosystem I reaction center subunit III, chloroplastic (Light-harvesting complex I 17 kDa protein) (PSI-F)	PSAF At1g31330 T19E23.12	reviewed	Arabidopsis thaliana (Mouse-ear cress)	217	74.65	59.447	265	3.01e-90	photosynthesis [GO:0015979]	protein domain specific binding [GO:0019904]	chloroplast [GO:0009507];chloroplast envelope [GO:0009941];chloroplast thylakoid [GO:0009534];chloroplast thylakoid membrane [GO:0009535];integral component of membrane [GO:0016021];nucleus [GO:0005634];photosystem I reaction center [GO:0009538];plastoglobule [GO:0010287];thylakoid [GO:0009579]	SUBCELLULAR LOCATION: Plastid, chloroplast thylakoid membrane {ECO:0000269|PubMed:18431481};Single-pass membrane protein;Lumenal side.
YP_008082855.1	psaA	YP_008082855.1	YP_008082855.1 photosystem I P700 apoprotein A1 (chloroplast) [Picea abies]	83.08	7	7	7	8	8	8	0	51.305	4612600	521	750	1	7	6	7	6	7	6	8	7.1	By MS/MS	By MS/MS	3949400	663130	256250	219410	36840	3600400	681460	397	124	P56766	Photosystem I P700 chlorophyll a apoprotein A1 (EC 1.97.1.12) (PSI-A) (PsaA)	psaA AtCg00350	reviewed	Arabidopsis thaliana (Mouse-ear cress)	750	97.07	92.533	1418	0	photosynthesis [GO:0015979];protein-chromophore linkage [GO:0018298]	4 iron, 4 sulfur cluster binding [GO:0051539];chlorophyll binding [GO:0016168];electron transfer activity [GO:0009055];magnesium ion binding [GO:0000287]	chloroplast [GO:0009507];chloroplast envelope [GO:0009941];chloroplast thylakoid [GO:0009534];chloroplast thylakoid membrane [GO:0009535];integral component of membrane [GO:0016021];photosystem I [GO:0009522];plastid [GO:0009536];plastoglobule [GO:0010287];thylakoid [GO:0009579]	SUBCELLULAR LOCATION: Plastid, chloroplast thylakoid membrane {ECO:0000255|HAMAP-Rule:MF_00458};Multi-pass membrane protein {ECO:0000255|HAMAP-Rule:MF_00458}.
YP_008082865.1	psaC	YP_008082865.1	YP_008082865.1 photosystem I subunit VII (chloroplast) [Picea abies]	9.0364	5	5	5	53.1	53.1	53.1	0	61.726	1742900	255	81	1	5	4	5	4	5	4	53.1	44.4	By MS/MS	By MS/MS	1093300	649590	290490	182220	108270	658280	168190	156	99	P62090	Photosystem I iron-sulfur center (EC 1.97.1.12) (9 kDa polypeptide) (PSI-C) (Photosystem I subunit VII) (PsaC)	psaC frxA AtCg01060	reviewed	Arabidopsis thaliana (Mouse-ear cress)	81	100	97.531	167	1.65e-56	photosynthesis [GO:0015979];photosynthetic electron transport in photosystem I [GO:0009773]	4 iron, 4 sulfur cluster binding [GO:0051539];electron transfer activity [GO:0009055];metal ion binding [GO:0046872]	chloroplast [GO:0009507];chloroplast stromal thylakoid [GO:0009533];chloroplast thylakoid [GO:0009534];chloroplast thylakoid membrane [GO:0009535];photosystem I [GO:0009522];plastid [GO:0009536]	SUBCELLULAR LOCATION: Plastid, chloroplast thylakoid membrane {ECO:0000255|HAMAP-Rule:MF_01303};Peripheral membrane protein {ECO:0000255|HAMAP-Rule:MF_01303};Stromal side {ECO:0000255|HAMAP-Rule:MF_01303}.
MA_65259g0010	PSAH2	MA_65259g0010;PUT-175a-Picea_abies-7650;comp81075_c0_seq1	MA_65259g0010 high_confidence;PUT-175a-Picea_abies-7650 PSAH_A2, PHOTOSYTEM I SUBUNIT H (similar to AT3G16140, AT1G52230) MA_65259g0010 [Picea abies];comp81075_c0_seq1 PSAH_A1, PHOTOSYTEM I SUBUNIT H (similar to AT3G16140, AT1G52230) MA_65259g0010 [Picea a	15.484	3	3	3	15	15	15	0	43.162	1627900	302	147	3	3	3	3	3	3	3	15	15	By MS/MS	By MS/MS	1166100	461890	232560	166580	65984	1123800	249320	198	104	Q9SUI6	Photosystem I reaction center subunit VI-2, chloroplastic (PSI-H1)	PSAH2 At1g52230 F9I5.11	reviewed	Arabidopsis thaliana (Mouse-ear cress)	137	72.99	64.234	165	1.05e-53	photosynthesis [GO:0015979]		chloroplast [GO:0009507];chloroplast thylakoid [GO:0009534];chloroplast thylakoid membrane [GO:0009535];integral component of membrane [GO:0016021];nucleus [GO:0005634];photosystem I reaction center [GO:0009538];plastoglobule [GO:0010287];thylakoid [GO:0009579]	SUBCELLULAR LOCATION: Plastid, chloroplast thylakoid membrane {ECO:0000305};Single-pass membrane protein {ECO:0000305}.
YP_008082856.1	psaB	YP_008082856.1;MA_173626g0010	YP_008082856.1 photosystem I P700 apoprotein A2 (chloroplast) [Picea abies]	82.387	5	5	5	5.9	5.9	5.9	0	79.969	3387000	394	734	2	4	5	4	5	4	5	4.8	5.9	By MS/MS	By MS/MS	2270900	1116100	199240	133590	65651	1616400	500150	238	156	P56767	Photosystem I P700 chlorophyll a apoprotein A2 (EC 1.97.1.12) (PSI-B) (PsaB)	psaB AtCg00340	reviewed	Arabidopsis thaliana (Mouse-ear cress)	734	97.55	94.142	1398	0	photosynthesis [GO:0015979];protein-chromophore linkage [GO:0018298]	4 iron, 4 sulfur cluster binding [GO:0051539];chlorophyll binding [GO:0016168];electron transfer activity [GO:0009055];magnesium ion binding [GO:0000287]	chloroplast [GO:0009507];chloroplast envelope [GO:0009941];chloroplast thylakoid [GO:0009534];chloroplast thylakoid membrane [GO:0009535];integral component of membrane [GO:0016021];photosystem I [GO:0009522];plastid [GO:0009536];plastoglobule [GO:0010287];thylakoid [GO:0009579]	SUBCELLULAR LOCATION: Plastid, chloroplast thylakoid membrane {ECO:0000255|HAMAP-Rule:MF_00482};Multi-pass membrane protein {ECO:0000255|HAMAP-Rule:MF_00482}.
MA_100910g0020	PSAG	MA_100910g0020;comp96747_c0_seq1	MA_100910g0020 high_confidence;comp96747_c0_seq1 PSAG, PHOTOSYSTEM I SUBUNIT G (similar to AT1G55670) MA_100910g0020 [Picea abies]	17.636	3	3	3	21.5	21.5	21.5	0	22.05	1028300	69	163	2	2	3	2	3	2	3	16	21.5	By MS/MS	By MS/MS	435070	593240	114260	48341	65915	496160	209230	23	46	Q9S7N7	Photosystem I reaction center subunit V, chloroplastic (PSI-G)	PSAG At1g55670 F20N2.21 F20N2.33 F20N2_3	reviewed	Arabidopsis thaliana (Mouse-ear cress)	170	70.59	60	185	4.49e-61	photosynthesis [GO:0015979];photosynthetic electron transport in photosystem I [GO:0009773];photosynthetic NADP+ reduction [GO:0009780];photosystem I stabilization [GO:0042550];protein stabilization [GO:0050821]		chloroplast [GO:0009507];chloroplast envelope [GO:0009941];chloroplast membrane [GO:0031969];chloroplast photosystem I [GO:0030093];chloroplast thylakoid [GO:0009534];chloroplast thylakoid membrane [GO:0009535];integral component of membrane [GO:0016021];nucleus [GO:0005634];thylakoid [GO:0009579]	SUBCELLULAR LOCATION: Plastid, chloroplast membrane {ECO:0000255};Multi-pass membrane protein {ECO:0000255}.
UCPabies_isotig04977	PSAE2	UCPabies_isotig04977;MA_10430790g0010	UCPabies_isotig04977 PSAE_A5, PHOTOSYSTEM I SUBUNIT E (similar to AT4G28750, AT2G20260) MA_10430790g0010 [Picea abies];MA_10430790g0010 medium_confidence	15.435	3	2	2	28.6	12.9	12.9	0	13.515	378410	53	147	2	2	2	1	2	1	2	26.5	12.9	By MS/MS	By MS/MS	295450	82964	54059	42207	11852	276260	0	49	4	Q9S714	Photosystem I reaction center subunit IV B, chloroplastic (PSI-E B)	PSAE2 At2g20260 F11A3.19	reviewed	Arabidopsis thaliana (Mouse-ear cress)	64	92.19	81.25	118	4.1e-35	photosynthesis [GO:0015979]	protein domain specific binding [GO:0019904]	chloroplast [GO:0009507];chloroplast envelope [GO:0009941];chloroplast thylakoid [GO:0009534];chloroplast thylakoid membrane [GO:0009535];mitochondrion [GO:0005739];photosystem I reaction center [GO:0009538];plastoglobule [GO:0010287];thylakoid [GO:0009579]	SUBCELLULAR LOCATION: Plastid, chloroplast thylakoid membrane {ECO:0000250};Peripheral membrane protein {ECO:0000250}.
PUT-175a-Picea_abies-70	PSAE2	PUT-175a-Picea_abies-70;comp86406_c0_seq2;comp86406_c0_seq1;PUT-175a-Picea_abies-7238	PUT-175a-Picea_abies-70 PSAE_A2, PHOTOSYSTEM I SUBUNIT E (similar to AT4G28750, AT2G20260) MA_10430790g0010 [Picea abies];comp86406_c0_seq2 PSAE_A4, PHOTOSYSTEM I SUBUNIT E (similar to AT4G28750, AT2G20260) MA_10430790g0010 [Picea abies];comp86406_c0_seq1	14.689	3	3	2	46.8	46.8	30.2	0	26.186	294700	43	139	4	3	1	3	1	2	1	46.8	15.1	By MS/MS	By matching	283850	10854	42101	40550	1550.6	269780	0	43	0	Q9S714	Photosystem I reaction center subunit IV B, chloroplastic (PSI-E B)	PSAE2 At2g20260 F11A3.19	reviewed	Arabidopsis thaliana (Mouse-ear cress)	64	92.19	82.812	118	2.37e-35	photosynthesis [GO:0015979]	protein domain specific binding [GO:0019904]	chloroplast [GO:0009507];chloroplast envelope [GO:0009941];chloroplast thylakoid [GO:0009534];chloroplast thylakoid membrane [GO:0009535];mitochondrion [GO:0005739];photosystem I reaction center [GO:0009538];plastoglobule [GO:0010287];thylakoid [GO:0009579]	SUBCELLULAR LOCATION: Plastid, chloroplast thylakoid membrane {ECO:0000250};Peripheral membrane protein {ECO:0000250}.
YP_008082831.1	atpH	YP_008082831.1	YP_008082831.1 ATP synthase CF0 subunit III (chloroplast) [Picea abies]	8.0073	1	1	1	50.6	50.6	50.6	0	32.685	584550	6	81	1	1	1	1	1	1	1	50.6	50.6	By MS/MS	By MS/MS	75674	508880	584550	75674	508880	0	86670	1	5	P56760	ATP synthase subunit c, chloroplastic (ATP synthase F(0) sector subunit c) (ATPase subunit III) (F-type ATPase subunit c) (F-ATPase subunit c) (Lipid-binding protein)	atpH AtCg00140	reviewed	Arabidopsis thaliana (Mouse-ear cress)	81	100	96.296	149	2.54e-49	ATP synthesis coupled proton transport [GO:0015986]	lipid binding [GO:0008289];proton-transporting ATP synthase activity, rotational mechanism [GO:0046933]	chloroplast thylakoid [GO:0009534];chloroplast thylakoid membrane [GO:0009535];integral component of membrane [GO:0016021];proton-transporting ATP synthase complex, coupling factor F(o) [GO:0045263]	SUBCELLULAR LOCATION: Plastid, chloroplast thylakoid membrane {ECO:0000255|HAMAP-Rule:MF_01396};Multi-pass membrane protein {ECO:0000255|HAMAP-Rule:MF_01396}.
YP_008082833.1	atpA	YP_008082833.1	YP_008082833.1 ATP synthase CF1 alpha chain (chloroplast) [Picea abies]	55.024	16	16	16	39.3	39.3	39.3	0	250.11	4915600	1176	507	1	14	16	14	16	14	16	30.8	39.3	By MS/MS	By MS/MS	1226700	3689000	196630	49066	147560	1047700	939820	431	745	P56757	ATP synthase subunit alpha, chloroplastic (EC 7.1.2.2) (ATP synthase F1 sector subunit alpha) (F-ATPase subunit alpha)	atpA AtCg00120	reviewed	Arabidopsis thaliana (Mouse-ear cress)	506	92.49	86.166	874	0	ATP synthesis coupled proton transport [GO:0015986];defense response to bacterium [GO:0042742];response to cold [GO:0009409]	ATP binding [GO:0005524];proton-transporting ATP synthase activity, rotational mechanism [GO:0046933];zinc ion binding [GO:0008270]	chloroplast [GO:0009507];chloroplast thylakoid [GO:0009534];chloroplast thylakoid membrane [GO:0009535];cytosol [GO:0005829];mitochondrion [GO:0005739];plastid [GO:0009536];plastoglobule [GO:0010287];proton-transporting ATP synthase complex, catalytic core F(1) [GO:0045261];stromule [GO:0010319];thylakoid [GO:0009579];thylakoid lumen [GO:0031977]	SUBCELLULAR LOCATION: Plastid, chloroplast thylakoid membrane {ECO:0000255|HAMAP-Rule:MF_01346};Peripheral membrane protein {ECO:0000255|HAMAP-Rule:MF_01346}.
YP_008082820.1	atpB	YP_008082820.1	YP_008082820.1 ATP synthase CF1 beta chain (chloroplast) [Picea abies]	52.921	15	15	14	38.8	38.8	36.6	0	152.7	3589300	411	492	1	9	15	9	15	8	14	22.8	38.8	By MS/MS	By MS/MS	872510	2716800	149550	36354	113200	1825700	1712800	137	274	P19366	ATP synthase subunit beta, chloroplastic (EC 7.1.2.2) (ATP synthase F1 sector subunit beta) (F-ATPase subunit beta)	atpB AtCg00480	reviewed	Arabidopsis thaliana (Mouse-ear cress)	494	92.91	88.664	859	0	ATP synthesis coupled proton transport [GO:0015986];defense response to fungus, incompatible interaction [GO:0009817];response to cold [GO:0009409]	ATP binding [GO:0005524];proton-transporting ATP synthase activity, rotational mechanism [GO:0046933];zinc ion binding [GO:0008270]	cell wall [GO:0005618];chloroplast [GO:0009507];chloroplast ATP synthase complex [GO:0009544];chloroplast stroma [GO:0009570];chloroplast thylakoid [GO:0009534];chloroplast thylakoid membrane [GO:0009535];plastid [GO:0009536];plastoglobule [GO:0010287];proton-transporting ATP synthase complex, catalytic core F(1) [GO:0045261];stromule [GO:0010319];thylakoid [GO:0009579];thylakoid lumen [GO:003197…	SUBCELLULAR LOCATION: Plastid, chloroplast thylakoid membrane {ECO:0000255|HAMAP-Rule:MF_01347};Peripheral membrane protein {ECO:0000255|HAMAP-Rule:MF_01347}.
YP_008082832.1	atpF	YP_008082832.1	YP_008082832.1 ATP synthase CF0 subunit I (chloroplast) [Picea abies]	20.846	3	3	3	16.3	16.3	16.3	0	17.595	123640	6	184	1	2	3	2	3	2	3	9.8	16.3	By MS/MS	By MS/MS	59555	64084	11240	5414.1	5825.8	34651	24395	2	4	P56759	ATP synthase subunit b, chloroplastic (ATP synthase F(0) sector subunit b) (ATPase subunit I)	atpF AtCg00130	reviewed	Arabidopsis thaliana (Mouse-ear cress)	184	79.35	64.13	231	1.1e-78	ATP synthesis coupled proton transport [GO:0015986]	ATP binding [GO:0005524];proton-transporting ATP synthase activity, rotational mechanism [GO:0046933]	chloroplast [GO:0009507];chloroplast thylakoid [GO:0009534];chloroplast thylakoid membrane [GO:0009535];integral component of membrane [GO:0016021];plastid [GO:0009536];proton-transporting ATP synthase complex, coupling factor F(o) [GO:0045263];thylakoid [GO:0009579]	SUBCELLULAR LOCATION: Plastid, chloroplast thylakoid membrane {ECO:0000255|HAMAP-Rule:MF_01398};Single-pass membrane protein {ECO:0000255|HAMAP-Rule:MF_01398}.
UCPabies_isotig15225	ATPD	UCPabies_isotig15225;comp80513_c0_seq1;MA_657g0010	UCPabies_isotig15225 ATPD/PDE332_A2, ATP SYNTHASE DELTA-SUBUNIT / PIGMENT DEFECTIVE 332 (similar to AT4G09650) MA_657g0010 [Picea abies];comp80513_c0_seq1 ATPD/PDE332_A1, ATP SYNTHASE DELTA-SUBUNIT / PIGMENT DEFECTIVE 332 (similar to AT4G09650) MA_657g00	27.956	5	5	5	23.8	23.8	23.8	0	46.183	181150	16	256	3	1	5	1	5	1	5	7.4	23.8	By matching	By MS/MS	13638	167510	10656	802.24	9853.7	0	106450	0	16	Q9SSS9	ATP synthase subunit delta, chloroplastic (ATP synthase F(1) sector subunit delta) (F-type ATPase subunit delta)	ATPD At4g09650 T25P22.90	reviewed	Arabidopsis thaliana (Mouse-ear cress)	203	67.49	51.232	196	6.41e-63	ATP synthesis coupled proton transport [GO:0015986];defense response to bacterium [GO:0042742];photosynthesis [GO:0015979];photosynthetic electron transport in photosystem I [GO:0009773];photosynthetic electron transport in photosystem II [GO:0009772];response to cold [GO:0009409]	proton-transporting ATP synthase activity, rotational mechanism [GO:0046933]	chloroplast [GO:0009507];chloroplast envelope [GO:0009941];chloroplast thylakoid [GO:0009534];chloroplast thylakoid membrane [GO:0009535];cytosol [GO:0005829];plastoglobule [GO:0010287];proton-transporting ATP synthase complex, catalytic core F(1) [GO:0045261];stromule [GO:0010319];thylakoid [GO:0009579]	SUBCELLULAR LOCATION: Plastid, chloroplast thylakoid membrane {ECO:0000255|HAMAP-Rule:MF_01416, ECO:0000269|PubMed:17103225};Peripheral membrane protein {ECO:0000255|HAMAP-Rule:MF_01416, ECO:0000269|PubMed:17103225}.
comp49372_c0_seq1	ATPC1	comp49372_c0_seq1;MA_8617095g0010;MA_10433659g0010	comp49372_c0_seq1 ATPC, GAMMA SUBUNIT OF CP ATP SYNTHASE (similar to AT4G04640, AT1G15700) MA_171506g0010 [Picea abies]	42.11	3	3	3	9.5	9.5	9.5	0	22.283	119030	19	380	3	1	3	1	3	1	3	3.4	9.5	By matching	By MS/MS	9300.5	109730	5951.7	465.03	5486.7	0	78523	0	19	Q01908	ATP synthase gamma chain 1, chloroplastic (F-ATPase gamma subunit 1)	ATPC1 At4g04640 T19J18.4	reviewed	Arabidopsis thaliana (Mouse-ear cress)	319	93.1	84.326	563	0	ATP biosynthetic process [GO:0006754];ATP synthesis coupled proton transport [GO:0015986];photosynthetic electron transport in photosystem II [GO:0009772]	enzyme regulator activity [GO:0030234];proton-transporting ATP synthase activity, rotational mechanism [GO:0046933]	chloroplast [GO:0009507];chloroplast ATP synthase complex [GO:0009544];chloroplast envelope [GO:0009941];chloroplast thylakoid [GO:0009534];chloroplast thylakoid membrane [GO:0009535];cytosol [GO:0005829];mitochondrial proton-transporting ATP synthase complex, catalytic core F(1) [GO:0000275];thylakoid [GO:0009579]	SUBCELLULAR LOCATION: Plastid, chloroplast thylakoid membrane {ECO:0000250};Peripheral membrane protein {ECO:0000250}.
YP_008082839.1	petB	YP_008082839.1	YP_008082839.1 cytochrome b6 (chloroplast) [Picea abies]	24.15	2	2	2	11.6	11.6	11.6	0	23.251	355300	65	215	1	2	2	2	2	2	2	11.6	11.6	By MS/MS	By MS/MS	167640	187670	44413	20955	23458	145480	142330	34	31	P56773	Cytochrome b6	petB AtCg00720	reviewed	Arabidopsis thaliana (Mouse-ear cress)	215	95.81	93.488	411	7.83e-149	photosynthesis [GO:0015979];respiratory electron transport chain [GO:0022904]	electron transporter, transferring electrons within cytochrome b6/f complex of photosystem II activity [GO:0045158];metal ion binding [GO:0046872]	chloroplast [GO:0009507];chloroplast thylakoid [GO:0009534];chloroplast thylakoid membrane [GO:0009535];integral component of membrane [GO:0016021];intrinsic component of membrane [GO:0031224];plastid [GO:0009536];thylakoid [GO:0009579]	SUBCELLULAR LOCATION: Plastid, chloroplast thylakoid membrane {ECO:0000255|HAMAP-Rule:MF_00633};Multi-pass membrane protein {ECO:0000255|HAMAP-Rule:MF_00633}.
YP_008082814.1	petA	YP_008082814.1	YP_008082814.1 cytochrome f (chloroplast) [Picea abies]	35.192	4	4	4	15	15	15	0	40.886	373050	171	319	1	4	4	4	4	4	4	15	15	By MS/MS	By MS/MS	196060	176990	23316	12254	11062	105190	81214	88	83	P56771	Cytochrome f	petA AtCg00540	reviewed	Arabidopsis thaliana (Mouse-ear cress)	320	92.5	80.625	536	0	photosynthetic electron transport chain [GO:0009767]	electron transfer activity [GO:0009055];heme binding [GO:0020037];iron ion binding [GO:0005506]	chloroplast [GO:0009507];chloroplast thylakoid [GO:0009534];chloroplast thylakoid membrane [GO:0009535];cytochrome b6f complex [GO:0009512];integral component of thylakoid membrane [GO:0031361];plastid [GO:0009536];thylakoid [GO:0009579]	SUBCELLULAR LOCATION: Plastid, chloroplast thylakoid membrane {ECO:0000250};Single-pass membrane protein {ECO:0000250}.
YP_008082840.1	petD	YP_008082840.1	YP_008082840.1 cytochrome b6/f complex subunit IV (chloroplast) [Picea abies]	19.465	1	1	1	5.6	5.6	5.6	0.0081301	7.5818	51619	30	178	1	1	1	1	1	1	1	5.6	5.6	By MS/MS	By MS/MS	11969	39650	25809	5984.3	19825	0	32066	12	18	P56774	Cytochrome b6-f complex subunit 4 (17 kDa polypeptide)	petD AtCg00730	reviewed	Arabidopsis thaliana (Mouse-ear cress)	160	95	92.5	298	2.01e-105	photosynthetic electron transport chain [GO:0009767]	electron transporter, transferring electrons within cytochrome b6/f complex of photosystem II activity [GO:0045158];electron transporter, transferring electrons within the cyclic electron transport pathway of photosynthesis activity [GO:0045156]	chloroplast [GO:0009507];chloroplast thylakoid [GO:0009534];chloroplast thylakoid membrane [GO:0009535];integral component of membrane [GO:0016021];plastid [GO:0009536];thylakoid [GO:0009579]	SUBCELLULAR LOCATION: Plastid, chloroplast thylakoid membrane {ECO:0000255|HAMAP-Rule:MF_01344};Multi-pass membrane protein {ECO:0000255|HAMAP-Rule:MF_01344}.
PUT-175a-Picea_abies-6207	PETE	PUT-175a-Picea_abies-6207;PUT-175a-Picea_abies-4616;comp81129_c0_seq1	PUT-175a-Picea_abies-6207 PC/PETE_A2, PLASTOCYANIN (similar to AT1G20340, AT1G76100) MA_10427889g0020 [Picea abies];PUT-175a-Picea_abies-4616 PC/PETE_A3, PLASTOCYANIN (similar to AT1G20340, AT1G76100) MA_10427889g0020 [Picea abies];comp81129_c0_seq1 PC/PET	15.041	1	1	1	9	9	9	0.0084746	7.8799	27493	8	144	3	1	1	1	1	1	1	9	9	By MS/MS	By MS/MS	14520	12973	9164.2	4839.9	4324.4	0	2145.8	5	3	P11490	Plastocyanin minor isoform, chloroplastic	PETE At1g76100 T23E18.3 T23E18_39	reviewed	Arabidopsis thaliana (Mouse-ear cress)	147	70.07	57.143	162	3.84e-52		copper ion binding [GO:0005507];electron transfer activity [GO:0009055]	chloroplast [GO:0009507];chloroplast thylakoid membrane [GO:0009535];mitochondrion [GO:0005739];thylakoid [GO:0009579];thylakoid lumen [GO:0031977]	SUBCELLULAR LOCATION: Plastid, chloroplast thylakoid membrane {ECO:0000269|PubMed:11719511};Peripheral membrane protein {ECO:0000269|PubMed:11719511};Lumenal side {ECO:0000269|PubMed:11719511}. Note=Loosely bound to the inner thylakoid membrane surface in chloroplasts.
MA_10435193g0010	At1g32220	MA_10435193g0010	MA_10435193g0010 medium_confidence	15.447	1	1	1	11	11	11	0	25.762	783570	55	145	1	1	1	1	1	1	1	11	11	By MS/MS	By MS/MS	156290	627280	130600	26049	104550	0	139770	30	25	Q9FVR6	Uncharacterized protein At1g32220, chloroplastic	At1g32220 F3C3.2	reviewed	Arabidopsis thaliana (Mouse-ear cress)	112	66.07	47.321	108	1.3e-29	response to oxidative stress [GO:0006979];ubiquinone-6 biosynthetic process [GO:1901006]	NADH dehydrogenase activity [GO:0003954]	chloroplast [GO:0009507];nucleus [GO:0005634];plastoglobule [GO:0010287];thylakoid [GO:0009579]	SUBCELLULAR LOCATION: Plastid, chloroplast, plastoglobule {ECO:0000269|PubMed:16461379, ECO:0000269|PubMed:22274653}.
MA_193431g0010	LFNR1	MA_193431g0010;comp49580_c0_seq1	MA_193431g0010 high_confidence;comp49580_c0_seq1 LFNR, LEAF FERREDOXIN-NADP(+)-OXIDOREDUCTASE (similar to AT5G66190, AT1G20020) MA_193431g0010 [Picea abies]	42.657	6	6	6	19.1	19.1	19.1	0	92.47	551080	149	382	2	6	6	6	6	6	6	19.1	19.1	By MS/MS	By MS/MS	282730	268350	29004	14880	14124	270610	238910	71	78	Q9FKW6	Ferredoxin--NADP reductase, leaf isozyme 1, chloroplastic (EC 1.18.1.2) (Leaf FNR 1) (AtLFNR1) (FNR-1)	LFNR1 PETH1 At5g66190 K2A18.27	reviewed	Arabidopsis thaliana (Mouse-ear cress)	331	89.43	81.873	541	0	defense response to bacterium [GO:0042742];photosynthetic electron transport chain [GO:0009767]	electron transporter, transferring electrons within the cyclic electron transport pathway of photosynthesis activity [GO:0045156];electron transporter, transferring electrons within the noncyclic electron transport pathway of photosynthesis activity [GO:0045157];ferredoxin-NADP+ reductase activity [GO:0004324];poly(U) RNA binding [GO:0008266];protein domain specific binding [GO:0019904]	apoplast [GO:0048046];chloroplast [GO:0009507];chloroplast envelope [GO:0009941];chloroplast stroma [GO:0009570];chloroplast thylakoid [GO:0009534];chloroplast thylakoid membrane [GO:0009535];chloroplast thylakoid membrane protein complex [GO:0098807];plastid [GO:0009536];thylakoid [GO:0009579];thylakoid lumen [GO:0031977]	SUBCELLULAR LOCATION: Plastid, chloroplast stroma {ECO:0000269|Ref.7}. Plastid, chloroplast thylakoid membrane {ECO:0000269|Ref.7};Peripheral membrane protein {ECO:0000269|Ref.7};Stromal side {ECO:0000269|Ref.7}. Note=More abundant in the membrane fraction. {ECO:0000269|Ref.7}.
MA_10431917g0020	FDH1	MA_10431917g0020;MA_10431917g0010	MA_10431917g0020 high_confidence	32.647	5	5	5	11.7	11.7	11.7	0	36.492	563820	110	298	2	4	5	4	5	4	5	11.4	11.7	By MS/MS	By MS/MS	200470	363350	40273	14319	25953	242250	301260	39	71	Q9S7E4	Formate dehydrogenase, chloroplastic/mitochondrial (FDH) (EC 1.17.1.9) (NAD-dependent formate dehydrogenase)	FDH1 FDH At5g14780 T9L3_80	reviewed	Arabidopsis thaliana (Mouse-ear cress)	267	72.66	65.543	304	1.4e-102	formate catabolic process [GO:0042183];response to cadmium ion [GO:0046686]	formate dehydrogenase (NAD+) activity [GO:0008863];NAD binding [GO:0051287];oxidoreductase activity, acting on the CH-OH group of donors, NAD or NADP as acceptor [GO:0016616]	chloroplast [GO:0009507];cytosol [GO:0005829];formate dehydrogenase complex [GO:0009326];mitochondrion [GO:0005739];plastid [GO:0009536];thylakoid [GO:0009579]	SUBCELLULAR LOCATION: Mitochondrion {ECO:0000255|HAMAP-Rule:MF_03210, ECO:0000269|PubMed:14671022, ECO:0000269|Ref.7}. Plastid, chloroplast {ECO:0000269|PubMed:11074273}.
MA_734271g0010	CURT1C	MA_734271g0010;comp49653_c0_seq1	MA_734271g0010 medium_confidence;comp49653_c0_seq1 CURT1A_A4, CURVATURE THYLAKOID 1A (similar to AT4G01150, AT2G46820, AT1G52220, AT4G38100) MA_60075g0010 [Picea abies]	10.106	1	1	1	12.5	12.5	12.5	0	8.1562	54901	30	88	2	1	1	1	1	1	1	12.5	12.5	By MS/MS	By MS/MS	26367	28534	10980	5273.4	5706.8	0	6635.6	17	13	Q9M812	Protein CURVATURE THYLAKOID 1C, chloroplastic	CURT1C At1g52220 F9I5.10	reviewed	Arabidopsis thaliana (Mouse-ear cress)	51	78.43	62.745	72	9.8e-18			chloroplast [GO:0009507];chloroplast thylakoid membrane [GO:0009535];integral component of membrane [GO:0016021];nucleus [GO:0005634]	SUBCELLULAR LOCATION: Plastid, chloroplast thylakoid membrane {ECO:0000269|PubMed:18813226, ECO:0000269|PubMed:23839788};Multi-pass membrane protein {ECO:0000269|PubMed:18813226, ECO:0000269|PubMed:23839788}.
comp49978_c1_seq1	STR4	comp49978_c1_seq1;MA_637173g0010;MA_106219g0010	comp49978_c1_seq1 TROL, THYLAKOID RHODANESE-LIKE (similar to AT4G01050) MA_106219g0010 [Picea abies]	49.092	3	3	3	7.3	7.3	7.3	0	21.275	56118	10	463	3	2	3	2	3	2	3	5	7.3	By MS/MS	By MS/MS	8904.8	47214	2805.9	445.24	2360.7	0	35629	1	9	Q9M158	Rhodanese-like domain-containing protein 4, chloroplastic (Protein THYLAKOID RHODANESE-LIKE) (Sulfurtransferase 4) (AtStr4)	STR4 TROL At4g01050 F2N1.31	reviewed	Arabidopsis thaliana (Mouse-ear cress)	446	60.09	44.619	314	7.44e-103	defense response to bacterium [GO:0042742];photosynthetic electron transport in photosystem II [GO:0009772]		chloroplast [GO:0009507];chloroplast envelope [GO:0009941];chloroplast thylakoid [GO:0009534];chloroplast thylakoid membrane [GO:0009535];chloroplast thylakoid membrane protein complex [GO:0098807];cytosol [GO:0005829];integral component of membrane [GO:0016021]	SUBCELLULAR LOCATION: Plastid, chloroplast envelope {ECO:0000269|PubMed:18431481, ECO:0000269|PubMed:19682289}. Plastid, chloroplast thylakoid membrane {ECO:0000269|PubMed:19682289};Multi-pass membrane protein {ECO:0000255}. Note=Mainly localized to the non-appressed regions of the thylakoid membrane. {ECO:0000269|PubMed:19682289}.
MA_10058549g0010	ELIP1	MA_10058549g0010;MA_9943060g0010;MA_10299264g0010;MA_10432802g0010;MA_183315g0010;UCPabies_isotig15126;UCPabies_isotig05033	MA_10058549g0010 high_confidence;MA_9943060g0010 medium_confidence;MA_10299264g0010 medium_confidence;MA_10432802g0010 high_confidence;MA_183315g0010 high_confidence;UCPabies_isotig15126 ELIP_B1, EARLY LIGHT-INDUCABLE PROTEIN (similar to AT3G22840, AT4G146	12.726	1	1	1	14.9	14.9	14.9	0	15.994	74484	7	121	7	0	1	0	1	0	1	0	14.9		By MS/MS	0	74484	14897	0	14897	0	16651	0	7	P93735	Early light-induced protein 1, chloroplastic	ELIP1 ELIP At3g22840 MWI23.21	reviewed	Arabidopsis thaliana (Mouse-ear cress)	107	83.18	60.748	142	2.25e-44	cellular response to blue light [GO:0071483];cellular response to far red light [GO:0071490];cellular response to heat [GO:0034605];cellular response to high light intensity [GO:0071486];cellular response to red light [GO:0071491];cellular response to UV-A [GO:0071492];photoprotection [GO:0010117];photosynthesis [GO:0015979];positive regulation of seed germination [GO:0010030];regulation of chlor…		chloroplast thylakoid membrane [GO:0009535];integral component of membrane [GO:0016021];photosystem I [GO:0009522];photosystem II [GO:0009523]	SUBCELLULAR LOCATION: Plastid, chloroplast thylakoid membrane {ECO:0000269|PubMed:10725357, ECO:0000269|PubMed:16806197, ECO:0000269|PubMed:16829586};Multi-pass membrane protein {ECO:0000255}. Note=Associated with both photosystems I and II (By similarity). Coisolates equally with monomeric (mLhcb) and trimeric (tLhcb) populations of the major LHC from photosystem II (PSII) in response to 2 hours…
UCPabies_isotig05049	ELIP2	UCPabies_isotig05049	UCPabies_isotig05049 ELIP_A1, EARLY LIGHT-INDUCABLE PROTEIN (similar to AT3G22840, AT4G14690) MA_10432802g0010 [Picea abies]	20.138	1	1	1	9.3	9.3	9.3	0	8.2289	14269	1	194	1	0	1	0	1	0	1	0	9.3		By MS/MS	0	14269	1097.6	0	1097.6	0	1831.2	0	1	Q94K66	Early light-induced protein 2, chloroplastic	ELIP2 At4g14690 dl3385w FCAALL.232	reviewed	Arabidopsis thaliana (Mouse-ear cress)	154	77.27	54.545	168	2.08e-53	cellular response to blue light [GO:0071483];cellular response to far red light [GO:0071490];cellular response to heat [GO:0034605];cellular response to high light intensity [GO:0071486];cellular response to red light [GO:0071491];cellular response to UV-A [GO:0071492];photoprotection [GO:0010117];photosynthesis [GO:0015979];positive regulation of seed germination [GO:0010030];regulation of chlor…		chloroplast thylakoid membrane [GO:0009535];integral component of membrane [GO:0016021];photosystem I [GO:0009522];photosystem II [GO:0009523]	SUBCELLULAR LOCATION: Plastid, chloroplast thylakoid membrane {ECO:0000269|PubMed:10725357, ECO:0000269|PubMed:16829586};Multi-pass membrane protein {ECO:0000255}. Note=Associated with both photosystems I and II (By similarity). Coisolates equally with monomeric (mLhcb) and trimeric (tLhcb) populations of the major LHC from photosystem II (PSII) in response to 2 hours light stress. {ECO:0000250}.
MA_8117g0010	CLPC1	MA_8117g0010;MA_10427039g0010	MA_8117g0010 high_confidence;MA_10427039g0010 high_confidence	55.818	2	2	2	2.9	2.9	2.9	0	14.201	14535	2	510	2	0	2	0	2	0	2	0	2.9		By MS/MS	0	14535	538.35	0	538.35	0	14576	0	2	Q9FI56	Chaperone protein ClpC1, chloroplastic (ATP-dependent Clp protease ATP-binding subunit ClpC homolog 1) (Casein lytic proteinase C1) (Protein DE-REGULATED CAO ACCUMULATION 1) (Protein IRON-RESCUED MUTANT 1)	CLPC1 DCA1 HSP93-V IRM1 At5g50920 K3K7.7	reviewed	Arabidopsis thaliana (Mouse-ear cress)	489	85.89	82.413	751	0	chloroplast organization [GO:0009658];protein import into chloroplast stroma [GO:0045037];protein targeting to chloroplast [GO:0045036];regulation of chlorophyll biosynthetic process [GO:0010380]	ATP binding [GO:0005524];ATP-dependent peptidase activity [GO:0004176]	cell wall [GO:0005618];chloroplast [GO:0009507];chloroplast envelope [GO:0009941];chloroplast inner membrane [GO:0009706];chloroplast stroma [GO:0009570];chloroplast thylakoid membrane [GO:0009535];mitochondrion [GO:0005739];plastid [GO:0009536];plastid stroma [GO:0009532];Tic complex [GO:0031897]	SUBCELLULAR LOCATION: Plastid, chloroplast stroma {ECO:0000269|PubMed:11982939, ECO:0000269|PubMed:14593120, ECO:0000269|PubMed:20382967, ECO:0000269|PubMed:24599948}. Plastid, chloroplast membrane {ECO:0000269|PubMed:24599948}. Note=The membrane association is important for the in vivo functions. {ECO:0000269|PubMed:24599948}.
PUT-175a-Picea_abies-8396	RBCS-1B	PUT-175a-Picea_abies-8396;MA_47626g0010;comp83223_c1_seq1;comp83223_c1_seq2;PUT-175a-Picea_abies-5236;PUT-175a-Picea_abies-5485	PUT-175a-Picea_abies-8396 RBCS_A2, RUBISCO SMALL SUBUNIT (similar to AT1G67090, AT5G38410, AT5G38420, AT5G38430) MA_47626g0010 [Picea abies];MA_47626g0010 high_confidence;comp83223_c1_seq1 RBCS_A1, RUBISCO SMALL SUBUNIT (similar to AT1G67090, AT5G38410, AT	20.669	6	6	6	24	24	24	0	50.435	1524500	268	183	6	5	6	5	6	5	6	19.1	24	By MS/MS	By MS/MS	723170	801290	108890	51655	57235	661230	533930	134	134	P10796	Ribulose bisphosphate carboxylase small chain 1B, chloroplastic (RuBisCO small subunit 1B) (EC 4.1.1.39)	RBCS-1B ATS1B At5g38430 MXI10.15	reviewed	Arabidopsis thaliana (Mouse-ear cress)	166	76.51	63.855	231	1.51e-78	photorespiration [GO:0009853];reductive pentose-phosphate cycle [GO:0019253];response to blue light [GO:0009637];response to far red light [GO:0010218];response to red light [GO:0010114]	monooxygenase activity [GO:0004497];protein domain specific binding [GO:0019904];ribulose-bisphosphate carboxylase activity [GO:0016984]	apoplast [GO:0048046];chloroplast [GO:0009507];chloroplast envelope [GO:0009941];chloroplast membrane [GO:0031969];chloroplast stroma [GO:0009570];plastid [GO:0009536];thylakoid [GO:0009579]	SUBCELLULAR LOCATION: Plastid, chloroplast membrane {ECO:0000250|UniProtKB:P10795};Peripheral membrane protein {ECO:0000250|UniProtKB:P10795}. Plastid, chloroplast stroma {ECO:0000250|UniProtKB:P10795}.
YP_008082819.1	rbcL	YP_008082819.1	YP_008082819.1 ribulose-1,5-bisphosphate carboxylase/oxygenase large subunit (chloroplast) [Picea abies]	52.605	12	12	12	26.9	26.9	26.9	0	141.45	4422400	452	475	1	8	12	8	12	8	12	18.3	26.9	By MS/MS	By MS/MS	953880	3468600	210590	45423	165170	1948100	1322200	111	341	O03042	Ribulose bisphosphate carboxylase large chain (RuBisCO large subunit) (EC 4.1.1.39)	rbcL AtCg00490	reviewed	Arabidopsis thaliana (Mouse-ear cress)	475	97.47	92.842	915	0	photorespiration [GO:0009853];reductive pentose-phosphate cycle [GO:0019253];response to abscisic acid [GO:0009737];response to cadmium ion [GO:0046686]	magnesium ion binding [GO:0000287];monooxygenase activity [GO:0004497];ribulose-bisphosphate carboxylase activity [GO:0016984]	apoplast [GO:0048046];cell wall [GO:0005618];chloroplast [GO:0009507];chloroplast envelope [GO:0009941];chloroplast stroma [GO:0009570];chloroplast thylakoid membrane [GO:0009535];cytosolic ribosome [GO:0022626];plastid [GO:0009536];plastoglobule [GO:0010287];thylakoid [GO:0009579]	SUBCELLULAR LOCATION: Plastid, chloroplast {ECO:0000255|HAMAP-Rule:MF_01338, ECO:0000269|PubMed:12766230}.
MA_15820g0010	GLO1	MA_15820g0010;MA_10434780g0010;MA_341329g0010	MA_15820g0010 high_confidence	40.506	5	5	5	16.3	16.3	16.3	0	122.84	5002300	367	367	3	3	5	3	5	3	5	12.5	16.3	By MS/MS	By MS/MS	684540	4317700	217490	29763	187730	471480	1671800	115	252	Q9LRR9	(S)-2-hydroxy-acid oxidase GLO1 (EC 1.1.3.15) (Glycolate oxidase 1) (AtGLO1) (GOX 1) (Short chain alpha-hydroxy acid oxidase GLO1)	GLO1 At3g14420 MAO2.2	reviewed	Arabidopsis thaliana (Mouse-ear cress)	367	93.73	86.104	643	0	defense response to bacterium [GO:0042742];hydrogen peroxide biosynthetic process [GO:0050665];lactate oxidation [GO:0019516];oxidative photosynthetic carbon pathway [GO:0009854]	FMN binding [GO:0010181];glycolate oxidase activity [GO:0008891];L-lactate dehydrogenase activity [GO:0004459];long-chain-(S)-2-hydroxy-long-chain-acid oxidase activity [GO:0052853];medium-chain-(S)-2-hydroxy-acid oxidase activity [GO:0052854];very-long-chain-(S)-2-hydroxy-acid oxidase activity [GO:0052852]	apoplast [GO:0048046];chloroplast [GO:0009507];chloroplast stroma [GO:0009570];cytosol [GO:0005829];cytosolic ribosome [GO:0022626];nucleus [GO:0005634];peroxisome [GO:0005777];plasmodesma [GO:0009506]
UCPabies_isotig16601	CAS	UCPabies_isotig16601;MA_87479g0010;comp80360_c0_seq1	UCPabies_isotig16601 CAS_A2, CALCIUM SENSING RECEPTOR (similar to AT5G23060) MA_87479g0010 [Picea abies];MA_87479g0010 high_confidence;comp80360_c0_seq1 CAS_A1, CALCIUM SENSING RECEPTOR (similar to AT5G23060) MA_87479g0010 [Picea abies]	44.632	8	8	8	24.5	24.5	24.5	0	65.451	552040	107	421	3	8	6	8	6	8	6	24.5	20	By MS/MS	By MS/MS	315970	236060	23002	13166	9836	322740	199080	78	29	Q9FN48	Calcium sensing receptor, chloroplastic (Sulfurtransferase 3) (AtStr3)	CAS STR3 At5g23060 MYJ24.5	reviewed	Arabidopsis thaliana (Mouse-ear cress)	366	72.95	49.727	355	1.1e-120	cellular response to calcium ion [GO:0071277];de-etiolation [GO:0009704];regulation of stomatal closure [GO:0090333]		chloroplast [GO:0009507];chloroplast thylakoid [GO:0009534];chloroplast thylakoid membrane [GO:0009535];integral component of membrane [GO:0016021];mitochondrion [GO:0005739];plastid [GO:0009536];thylakoid [GO:0009579]	SUBCELLULAR LOCATION: Plastid, chloroplast thylakoid membrane {ECO:0000269|PubMed:18331354, ECO:0000269|PubMed:18507772};Single-pass membrane protein {ECO:0000269|PubMed:18331354, ECO:0000269|PubMed:18507772};Stromal side {ECO:0000269|PubMed:18331354, ECO:0000269|PubMed:18507772}.
MA_806g0020	PTAC16	MA_806g0020	MA_806g0020 high_confidence	58.345	10	10	10	23.9	23.9	23.9	0	130.61	746010	188	540	1	7	10	7	10	7	10	15.6	23.9	By MS/MS	By MS/MS	374190	371820	20722	10394	10328	368850	253400	102	86	Q9STF2	Protein PLASTID TRANSCRIPTIONALLY ACTIVE 16, chloroplastic (pTAC16)	PTAC16 At3g46780 T6H20.190	reviewed	Arabidopsis thaliana (Mouse-ear cress)	547	56.67	38.574	296	1.25e-94	circadian rhythm [GO:0007623]		chloroplast [GO:0009507];chloroplast envelope [GO:0009941];chloroplast nucleoid [GO:0042644];chloroplast thylakoid [GO:0009534];chloroplast thylakoid membrane [GO:0009535];cytosol [GO:0005829];plastid chromosome [GO:0009508];stromal side of plastid thylakoid membrane [GO:0098572]	SUBCELLULAR LOCATION: Plastid, chloroplast stroma, chloroplast nucleoid {ECO:0000269|PubMed:16326926, ECO:0000269|PubMed:22616989}. Plastid, chloroplast thylakoid membrane {ECO:0000269|PubMed:21877139, ECO:0000269|PubMed:22616989};Peripheral membrane protein {ECO:0000269|PubMed:22616989};Stromal side {ECO:0000269|PubMed:22616989}.
MA_8824317g0010	CYP74A	MA_8824317g0010;MA_625323g0010;MA_6676799g0010;MA_1074823g0010;MA_709078g0010;MA_8813589g0010;MA_20287g0010;MA_625571g0010;MA_10030456g0010	MA_8824317g0010 high_confidence;MA_625323g0010 high_confidence	20.1	5	5	5	24.9	24.9	24.9	0	32.025	227680	32	181	9	2	5	2	5	2	5	8.3	24.9	By MS/MS	By MS/MS	60922	166760	15179	4061.4	11117	59465	57969	4	28	Q96242	Allene oxide synthase, chloroplastic (EC 4.2.1.92) (Cytochrome P450 74A) (Hydroperoxide dehydrase)	CYP74A AOS At5g42650 MJB21.2	reviewed	Arabidopsis thaliana (Mouse-ear cress)	181	72.38	59.116	221	1.82e-70	defense response [GO:0006952];defense response to fungus [GO:0050832];epoxygenase P450 pathway [GO:0019373];jasmonic acid biosynthetic process [GO:0009695];oxidation-reduction process [GO:0055114];oxylipin biosynthetic process [GO:0031408];oxylipin metabolic process [GO:0031407];response to fungus [GO:0009620];response to jasmonic acid [GO:0009753];response to wounding [GO:0009611];sterol metabol…	allene oxide synthase activity [GO:0009978];heme binding [GO:0020037];hydroperoxide dehydratase activity [GO:0047987];iron ion binding [GO:0005506];monooxygenase activity [GO:0004497];oxidoreductase activity [GO:0016491];oxidoreductase activity, acting on paired donors, with incorporation or reduction of molecular oxygen [GO:0016705];oxygen binding [GO:0019825]	chloroplast [GO:0009507];chloroplast envelope [GO:0009941];chloroplast thylakoid [GO:0009534];chloroplast thylakoid membrane [GO:0009535];mitochondrion [GO:0005739];plastid [GO:0009536];plastoglobule [GO:0010287];thylakoid [GO:0009579]	SUBCELLULAR LOCATION: Plastid, chloroplast, plastoglobule {ECO:0000269|PubMed:12766230, ECO:0000269|PubMed:16414959, ECO:0000269|PubMed:16461379}.
MA_10434852g0010	PPOX1	MA_10434852g0010	MA_10434852g0010 high_confidence	19.312	2	2	2	16.3	16.3	16.3	0	12.322	15263	1	178	1	1	2	1	2	1	2	6.2	16.3	By MS/MS	By MS/MS	7011.2	8251.4	1907.8	876.39	1031.4	0	4474	0	1	P55826	Protoporphyrinogen oxidase 1, chloroplastic (PPO1) (EC 1.3.3.4)	PPOX1 HEMG1 PPOP1 At4g01690 T15B16.13	reviewed	Arabidopsis thaliana (Mouse-ear cress)	130	85.38	66.923	194	4.61e-60	chlorophyll biosynthetic process [GO:0015995];heme biosynthetic process [GO:0006783];porphyrin-containing compound biosynthetic process [GO:0006779];protoporphyrinogen IX biosynthetic process [GO:0006782]	oxidoreductase activity [GO:0016491];oxygen-dependent protoporphyrinogen oxidase activity [GO:0004729]	chloroplast [GO:0009507];chloroplast envelope [GO:0009941];chloroplast thylakoid [GO:0009534];cytosol [GO:0005829]	SUBCELLULAR LOCATION: Plastid, chloroplast {ECO:0000305}.
MA_35+A1:A7101g0020	LOX5	MA_3501g0020	MA_3501g0020 high_confidence	104.93	2	2	2	2.8	2.8	2.8	0	14.904	14749	3	930	1	1	2	1	2	1	2	1.5	2.8	By MS/MS	By MS/MS	14749	0	351.17	351.17	0	24479	0	1	2	Q9LUW0	Linoleate 9S-lipoxygenase 5 (EC 1.13.11.58) (Lipoxygenase 5) (AtLOX5)	LOX5 At3g22400 MCB17.13	reviewed	Arabidopsis thaliana (Mouse-ear cress)	871	65.9	47.876	817	0	lateral root formation [GO:0010311];lipid oxidation [GO:0034440];negative regulation of defense response to insect [GO:1900366];oxylipin biosynthetic process [GO:0031408];root development [GO:0048364]	linoleate 9S-lipoxygenase activity [GO:1990136];metal ion binding [GO:0046872]
MA_92814g0010	RPE	MA_92814g0010	MA_92814g0010 high_confidence	30.859	1	1	1	6.5	6.5	6.5	0	39.977	530170	43	292	1	0	1	0	1	0	1	0	6.5		By MS/MS	0	530170	58908	0	58908	0	136620	0	43	Q9SAU2	Ribulose-5-phosphate-3-epimerase, chloroplastic (R5P3E) (EC 5.1.3.1) (Pentose-5-phosphate 3-epimerase) (Protein EMBRYO DEFECTIVE 2728)	RPE EMB2728 At5g61410 MFB13.19	reviewed	Arabidopsis thaliana (Mouse-ear cress)	291	85.91	80.069	463	4.7e-167	cellular carbohydrate metabolic process [GO:0044262];pentose catabolic process [GO:0019323];pentose-phosphate shunt, non-oxidative branch [GO:0009052];reductive pentose-phosphate cycle [GO:0019253];response to cold [GO:0009409];response to nematode [GO:0009624]	metal ion binding [GO:0046872];ribulose-phosphate 3-epimerase activity [GO:0004750]	apoplast [GO:0048046];chloroplast [GO:0009507];chloroplast envelope [GO:0009941];chloroplast stroma [GO:0009570];chloroplast thylakoid membrane [GO:0009535];cytosol [GO:0005829];plastid [GO:0009536];stromule [GO:0010319];thylakoid [GO:0009579]	SUBCELLULAR LOCATION: Plastid, chloroplast thylakoid membrane {ECO:0000250|UniProtKB:Q43157}.
MA_10433177g0020	At3g10130	MA_10433177g0020	MA_10433177g0020 high_confidence	19.436	2	2	2	10	10	10	0	19.41	178010	29	170	1	0	2	0	2	0	2	0	10		By MS/MS	0	178010	17801	0	17801	0	57803	0	29	Q9SR77	Heme-binding-like protein At3g10130, chloroplastic	At3g10130 T22K18.4	reviewed	Arabidopsis thaliana (Mouse-ear cress)	167	80.24	62.275	214	2.34e-70			chloroplast [GO:0009507];chloroplast thylakoid membrane [GO:0009535];plastoglobule [GO:0010287]	SUBCELLULAR LOCATION: Plastid, chloroplast, plastoglobule {ECO:0000269|PubMed:16461379, ECO:0000269|PubMed:22274653}.
MA_80564g0010	OEP161	MA_80564g0010	MA_80564g0010 high_confidence	17.915	1	1	1	10.3	10.3	10.3	0	11.562	164470	17	165	1	0	1	0	1	0	1	0	10.3		By MS/MS	0	164470	16447	0	16447	0	86537	0	17	Q9ZV24	Outer envelope pore protein 16-1, chloroplastic (Chloroplastic outer envelope pore protein of 16 kDa 1) (AtOEP16-1) (OEP16-1) (Outer plastid envelope protein 16-L) (AtOEP16-L) (Leave outer plastid envelope protein 16) (Protochlorophyllide-dependent translocon protein 16) (Ptc16)	OEP161 PTC16 At2g28900 F8N16.19	reviewed	Arabidopsis thaliana (Mouse-ear cress)	144	70.14	52.778	163	1.27e-52	protein import into chloroplast stroma [GO:0045037];response to cold [GO:0009409];response to glucose [GO:0009749];response to jasmonic acid [GO:0009753];response to sucrose [GO:0009744];response to wounding [GO:0009611]	amino acid transmembrane transporter activity [GO:0015171];porin activity [GO:0015288];protein domain specific binding [GO:0019904];protein homodimerization activity [GO:0042803]	chloroplast [GO:0009507];chloroplast envelope [GO:0009941];chloroplast outer membrane [GO:0009707];etioplast membrane [GO:0034426];peroxisome [GO:0005777];plastid [GO:0009536];plastid outer membrane [GO:0009527];pore complex [GO:0046930];vacuole [GO:0005773]	SUBCELLULAR LOCATION: Plastid, chloroplast outer membrane;Multi-pass membrane protein. Plastid, etioplast membrane;Multi-pass membrane protein.
MA_54628g0010	RPL6	MA_54628g0010	MA_54628g0010 medium_confidence	22.605	1	1	1	6.7	6.7	6.7	0	18.099	46265	28	209	1	0	1	0	1	0	1	0	6.7		By MS/MS	0	46265	3558.8	0	3558.8	0	7504.9	0	28	O23049	50S ribosomal protein L6, chloroplastic (Protein EMBRYO DEFECTIVE 2394)	RPL6 EMB2394 At1g05190 YUP8H12.20	reviewed	Arabidopsis thaliana (Mouse-ear cress)	117	85.47	73.504	184	3.08e-59	embryo development ending in seed dormancy [GO:0009793];translation [GO:0006412]	rRNA binding [GO:0019843];structural constituent of ribosome [GO:0003735]	chloroplast [GO:0009507];chloroplast envelope [GO:0009941];chloroplast stroma [GO:0009570];extracellular region [GO:0005576];ribosome [GO:0005840]	SUBCELLULAR LOCATION: Plastid, chloroplast {ECO:0000250}.
YP_008082845.1	rps8	YP_008082845.1	YP_008082845.1 ribosomal protein S8 (chloroplast) [Picea abies]	15.186	1	1	1	15.2	15.2	15.2	0	8.0303	20798	1	132	1	0	1	0	1	0	1	0	15.2		By MS/MS	0	20798	2310.9	0	2310.9	0	2669.2	0	1	P56801	30S ribosomal protein S8, chloroplastic	rps8 AtCg00770	reviewed	Arabidopsis thaliana (Mouse-ear cress)	134	82.84	66.418	178	2.82e-59	translation [GO:0006412]	rRNA binding [GO:0019843];structural constituent of ribosome [GO:0003735]	chloroplast [GO:0009507];chloroplast envelope [GO:0009941];chloroplast stroma [GO:0009570];cytosolic small ribosomal subunit [GO:0022627];plastid [GO:0009536]	SUBCELLULAR LOCATION: Plastid, chloroplast.
MA_10436772g0010	CPN60A1	MA_10436772g0010	MA_10436772g0010 high_confidence	58.519	1	1	1	4.9	4.9	4.9	0.0082645	7.7007	42644	3	554	1	0	1	0	1	0	1	0	4.9		By MS/MS	0	42644	1292.3	0	1292.3	0	17147	0	3	P21238	Chaperonin 60 subunit alpha 1, chloroplastic (CPN-60 alpha 1) (Protein SCHLEPPERLESS) (RuBisCO large subunit-binding protein subunit alpha 1)	CPN60A1 Cpn60-A(2) SLP At2g28000 T1E2.8	reviewed	Arabidopsis thaliana (Mouse-ear cress)	536	83.96	75.56	791	0	'de novo' protein folding [GO:0006458];chloroplast organization [GO:0009658];embryo development ending in seed dormancy [GO:0009793];protein folding [GO:0006457];protein import into mitochondrial intermembrane space [GO:0045041];protein refolding [GO:0042026]	ATP binding [GO:0005524];unfolded protein binding [GO:0051082]	apoplast [GO:0048046];chloroplast [GO:0009507];chloroplast envelope [GO:0009941];chloroplast stroma [GO:0009570];cytosol [GO:0005829];cytosolic ribosome [GO:0022626];mitochondrion [GO:0005739];peroxisome [GO:0005777];thylakoid [GO:0009579]	SUBCELLULAR LOCATION: Plastid, chloroplast.
MA_942991g0010	TUFA	MA_942991g0010	MA_942991g0010 high_confidence	58.276	1	1	1	3.7	3.7	3.7	0	11.095	32382	1	539	1	0	1	0	1	0	1	0	3.7		By MS/MS	0	32382	1079.4	0	1079.4	0	4155.8	0	1	P17745	Elongation factor Tu, chloroplastic (EF-Tu) (Ras-related protein RABE1b) (AtRABE1b) (Ras-related protein Rab8D) (AtRab8D)	TUFA RAB8D RABE1B At4g20360 F9F13.10	reviewed	Arabidopsis thaliana (Mouse-ear cress)	505	82.18	75.446	728	0	chloroplast organization [GO:0009658];leaf development [GO:0048366];translational elongation [GO:0006414]	GTPase activity [GO:0003924];GTP binding [GO:0005525];translation elongation factor activity [GO:0003746]	apoplast [GO:0048046];chloroplast [GO:0009507];chloroplast envelope [GO:0009941];chloroplast nucleoid [GO:0042644];chloroplast stroma [GO:0009570];chloroplast thylakoid [GO:0009534];chloroplast thylakoid membrane [GO:0009535];nucleolus [GO:0005730];nucleus [GO:0005634];plastid [GO:0009536]	SUBCELLULAR LOCATION: Plastid, chloroplast {ECO:0000255}.
[truncated: 1 more columns]

## Sheet: Protein_IDs_Annotated_band-II
Major Protein Ids	Gene	Protein IDs	Fasta headers	Mol. weight [kDa]	Peptides	Razor + unique peptides	Unique peptides	Sequence coverage [%]	Unique + razor sequence coverage [%]	Unique sequence coverage [%]	Q-value	Score	Intensity	MS/MS count	Sequence length	Number of proteins	Peptides band II	Peptides band I	Razor + unique peptides band II	Razor + unique peptides band I	Unique peptides band II	Unique peptides band I	Sequence coverage band II [%]	Sequence coverage band I [%]	Identification type band II	Identification type band I	Intensity band II	Intensity band I	iBAQ	iBAQ band II	iBAQ band I	LFQ intensity band II	LFQ intensity band I	MS/MS count band II	MS/MS count band I	Hit Accession	Protein names	Gene names	Status	Organism	alignment length	Percent positives	Percent identity	Bit score	e-value	Gene ontology (biological process)	Gene ontology (molecular function)	Gene ontology (cellular component)	Subcellular location [CC]
YP_008082838.1	psbH	YP_008082838.1	YP_008082838.1 photosystem II 10 kDa phosphoprotein (chloroplast) [Picea abies]	7.9371	1	1	1	22.7	22.7	22.7	0	58.908	7261600	52	75	1	1	1	1	1	1	1	22.7	22.7	By MS/MS	By MS/MS	3351300	3910300	2420500	1117100	1303400	0	2148400	22	30	P56780	Photosystem II reaction center protein H (PSII-H) (Photosystem II 10 kDa phosphoprotein)	psbH AtCg00710	reviewed	Arabidopsis thaliana (Mouse-ear cress)	73	90.41	80.822	122	8.51e-39	photosynthesis [GO:0015979];protein stabilization [GO:0050821]	phosphate ion binding [GO:0042301]	chloroplast [GO:0009507];chloroplast thylakoid [GO:0009534];chloroplast thylakoid membrane [GO:0009535];integral component of membrane [GO:0016021];photosystem II oxygen evolving complex [GO:0009654];plastid [GO:0009536];thylakoid [GO:0009579]	SUBCELLULAR LOCATION: Plastid, chloroplast thylakoid membrane {ECO:0000255|HAMAP-Rule:MF_00752, ECO:0000269|PubMed:11113141, ECO:0000269|PubMed:20923938};Single-pass membrane protein {ECO:0000255|HAMAP-Rule:MF_00752}.
YP_008082835.1	psbB	YP_008082835.1	YP_008082835.1 photosystem II CP47 chlorophyll apoprotein (chloroplast) [Picea abies]	56.257	21	21	21	39.8	39.8	39.8	0	323.31	41599000	1421	508	1	19	20	19	20	19	20	36	38.2	By MS/MS	By MS/MS	15968000	25631000	2447000	939290	1507700	17009000	16319000	632	789	P56777	Photosystem II CP47 reaction center protein (PSII 47 kDa protein) (Protein CP-47)	psbB AtCg00680	reviewed	Arabidopsis thaliana (Mouse-ear cress)	508	95.87	91.535	936	0	photosynthetic electron transport in photosystem II [GO:0009772];photosystem II assembly [GO:0010207];protein-chromophore linkage [GO:0018298]	chlorophyll binding [GO:0016168];electron transporter, transferring electrons within the cyclic electron transport pathway of photosynthesis activity [GO:0045156]	chloroplast [GO:0009507];chloroplast thylakoid [GO:0009534];chloroplast thylakoid membrane [GO:0009535];integral component of membrane [GO:0016021];photosystem II [GO:0009523];plastid [GO:0009536];plastoglobule [GO:0010287];thylakoid [GO:0009579]	SUBCELLULAR LOCATION: Plastid, chloroplast thylakoid membrane {ECO:0000255|HAMAP-Rule:MF_01495};Multi-pass membrane protein {ECO:0000255|HAMAP-Rule:MF_01495}.
YP_008082859.1	psbC	YP_008082859.1	YP_008082859.1 photosystem II 44 kDa protein (chloroplast) [Picea abies]	51.706	14	14	14	25.4	25.4	25.4	0	289.99	25807000	1304	473	1	14	12	14	12	14	12	25.4	21.6	By MS/MS	By MS/MS	11548000	14259000	1843400	824830	1018500	12089000	11087000	630	674	P56778	Photosystem II CP43 reaction center protein (PSII 43 kDa protein) (Protein CP-43)	psbC CP43 AtCg00280	reviewed	Arabidopsis thaliana (Mouse-ear cress)	473	97.89	95.137	895	0	photosynthetic electron transport in photosystem II [GO:0009772];protein-chromophore linkage [GO:0018298]	chlorophyll binding [GO:0016168];electron transporter, transferring electrons within the cyclic electron transport pathway of photosynthesis activity [GO:0045156];metal ion binding [GO:0046872]	chloroplast [GO:0009507];chloroplast stromal thylakoid [GO:0009533];chloroplast thylakoid [GO:0009534];chloroplast thylakoid membrane [GO:0009535];integral component of membrane [GO:0016021];photosystem II reaction center [GO:0009539];plastid [GO:0009536];plastoglobule [GO:0010287];thylakoid [GO:0009579]	SUBCELLULAR LOCATION: Plastid, chloroplast thylakoid membrane {ECO:0000255|HAMAP-Rule:MF_01496, ECO:0000269|PubMed:11113141};Multi-pass membrane protein {ECO:0000255|HAMAP-Rule:MF_01496, ECO:0000305}.
YP_008082796.1	psbA	YP_008082796.1	YP_008082796.1 photosystem II protein D1 (chloroplast) [Picea abies]	38.778	9	9	9	26.3	26.3	26.3	0	163.99	18043000	747	353	1	8	9	8	9	8	9	22.7	26.3	By MS/MS	By MS/MS	6760000	11283000	1804300	676000	1128300	6551700	6626800	348	399	P83755	Photosystem II protein D1 (PSII D1 protein) (EC 1.10.3.9) (Photosystem II Q(B) protein)	psbA AtCg00020	reviewed	Arabidopsis thaliana (Mouse-ear cress)	353	98.3	96.601	694	0	photosynthetic electron transport in photosystem II [GO:0009772];protein-chromophore linkage [GO:0018298];response to herbicide [GO:0009635]	chlorophyll binding [GO:0016168];electron transporter, transferring electrons within the cyclic electron transport pathway of photosynthesis activity [GO:0045156];iron ion binding [GO:0005506];oxidoreductase activity, acting on diphenols and related substances as donors, oxygen as acceptor [GO:0016682]	chloroplast [GO:0009507];chloroplast thylakoid [GO:0009534];chloroplast thylakoid membrane [GO:0009535];integral component of membrane [GO:0016021];photosystem II [GO:0009523];plastid [GO:0009536];plastoglobule [GO:0010287];thylakoid [GO:0009579]	SUBCELLULAR LOCATION: Plastid, chloroplast thylakoid membrane {ECO:0000255|HAMAP-Rule:MF_01379};Multi-pass membrane protein {ECO:0000255|HAMAP-Rule:MF_01379}.
YP_008082860.1	psbD	YP_008082860.1	YP_008082860.1 photosystem II protein D2 (chloroplast) [Picea abies]	39.369	6	6	6	20.1	20.1	20.1	0	135.87	12797000	554	353	1	5	6	5	6	5	6	19.8	20.1	By MS/MS	By MS/MS	5993900	6802900	1279700	599390	680290	5151700	3410000	266	288	P56761	Photosystem II D2 protein (PSII D2 protein) (EC 1.10.3.9) (Photosystem Q(A) protein)	psbD AtCg00270	reviewed	Arabidopsis thaliana (Mouse-ear cress)	353	97.45	96.034	693	0	photosynthetic electron transport in photosystem II [GO:0009772];protein-chromophore linkage [GO:0018298]	chlorophyll binding [GO:0016168];electron transporter, transferring electrons within the cyclic electron transport pathway of photosynthesis activity [GO:0045156];iron ion binding [GO:0005506]	chloroplast [GO:0009507];chloroplast thylakoid [GO:0009534];chloroplast thylakoid membrane [GO:0009535];integral component of membrane [GO:0016021];photosystem II [GO:0009523];plastid [GO:0009536];plastoglobule [GO:0010287];thylakoid [GO:0009579]	SUBCELLULAR LOCATION: Plastid, chloroplast thylakoid membrane {ECO:0000255|HAMAP-Rule:MF_01383};Multi-pass membrane protein {ECO:0000255|HAMAP-Rule:MF_01383}.
YP_008082810.1	psbE	YP_008082810.1;MA_1581613g0010	YP_008082810.1 cytochrome b559 alpha chain (chloroplast) [Picea abies]	9.4715	4	4	4	48.2	48.2	48.2	0	132.51	5945400	573	83	2	4	4	4	4	4	4	48.2	48.2	By MS/MS	By MS/MS	2866300	3079100	1189100	573260	615830	3302800	2786800	287	286	P56779	Cytochrome b559 subunit alpha (PSII reaction center subunit V)	psbE AtCg00580	reviewed	Arabidopsis thaliana (Mouse-ear cress)	83	98.8	93.976	162	1.83e-54	photosynthetic electron transport chain [GO:0009767]	electron transfer activity [GO:0009055];heme binding [GO:0020037];iron ion binding [GO:0005506]	chloroplast thylakoid membrane [GO:0009535];integral component of membrane [GO:0016021];photosystem II reaction center [GO:0009539]	SUBCELLULAR LOCATION: Plastid, chloroplast thylakoid membrane {ECO:0000255|HAMAP-Rule:MF_00642};Single-pass membrane protein {ECO:0000255|HAMAP-Rule:MF_00642}.
comp75415_c0_seq1	PSBO2	comp75415_c0_seq1	comp75415_c0_seq1 PSBO, PHOTOSYSTEM II SUBUNIT O (similar to AT5G66570, AT3G50820) MA_491379g0010 [Picea abies]	36.051	26	26	5	65.1	65.1	22	0	323.31	25469000	1804	341	1	23	26	23	26	4	5	63.3	65.1	By MS/MS	By MS/MS	9635900	15833000	1340500	507150	833320	9325800	8631000	732	1072	Q9S841	Oxygen-evolving enhancer protein 1-2, chloroplastic (OEE1) (33 kDa subunit of oxygen evolving system of photosystem II) (33 kDa thylakoid membrane protein) (Manganese-stabilizing protein 2) (MSP-2) (OEC 33 kDa subunit)	PSBO2 At3g50820 F18B3.100	reviewed	Arabidopsis thaliana (Mouse-ear cress)	331	85.2	72.81	503	0	photoinhibition [GO:0010205];photosynthesis, light reaction [GO:0019684];photosystem II assembly [GO:0010207];photosystem II stabilization [GO:0042549];regulation of protein dephosphorylation [GO:0035304]	oxygen evolving activity [GO:0010242];poly(U) RNA binding [GO:0008266]	chloroplast [GO:0009507];chloroplast stroma [GO:0009570];chloroplast thylakoid [GO:0009534];chloroplast thylakoid membrane [GO:0009535];cytosol [GO:0005829];photosystem II oxygen evolving complex [GO:0009654];plastoglobule [GO:0010287];thylakoid [GO:0009579];thylakoid lumen [GO:0031977]	SUBCELLULAR LOCATION: Plastid, chloroplast thylakoid membrane {ECO:0000269|PubMed:11719511, ECO:0000269|PubMed:18431481};Peripheral membrane protein {ECO:0000269|PubMed:11719511};Lumenal side {ECO:0000269|PubMed:11719511}. Note=Associated with the photosystem II complex.
MA_282g0010	PSBR	MA_282g0010;comp83398_c0_seq1;PUT-175a-Picea_abies-7877;PUT-175a-Picea_abies-6379;PUT-175a-Picea_abies-5824	MA_282g0010 high_confidence;comp83398_c0_seq1 PSBR_A1, PHOTOSYSTEM II SUBUNIT R (similar to AT1G79040) MA_282g0010 [Picea abies];PUT-175a-Picea_abies-7877 PSBR_A2, PHOTOSYSTEM II SUBUNIT R (similar to AT1G79040) MA_282g0010 [Picea abies];PUT-175a-Picea_abi	15.072	6	6	6	36.5	36.5	36.5	0	122.32	6750000	488	148	5	5	6	5	6	5	6	35.1	36.5	By MS/MS	By MS/MS	2884800	3865200	675000	288480	386520	2218600	1520100	262	226	P27202	Photosystem II 10 kDa polypeptide, chloroplastic	PSBR ART1 At1g79040 YUP8H12R.34 YUP8H12R_29	reviewed	Arabidopsis thaliana (Mouse-ear cress)	141	71.63	58.156	152	1.07e-48	photosystem II oxygen evolving complex assembly [GO:0010270]		chloroplast [GO:0009507];chloroplast thylakoid [GO:0009534];chloroplast thylakoid membrane [GO:0009535];mitochondrion [GO:0005739];photosystem II oxygen evolving complex [GO:0009654];thylakoid [GO:0009579]	SUBCELLULAR LOCATION: Plastid, chloroplast thylakoid membrane. Note=Associated with the photosystem II complex.
UCPabies_isotig14634	PSBP1	UCPabies_isotig14634;comp67907_c0_seq1;PUT-175a-Picea_abies-58787;MA_3005g0010;PUT-175a-Picea_abies-3144	UCPabies_isotig14634 PSBP_A2, PHOTOSYSTEM II SUBUNIT P (similar to AT1G06680, AT2G30790) MA_3005g0010 [Picea abies];comp67907_c0_seq1 PSBP_A1, PHOTOSYSTEM II SUBUNIT P (similar to AT1G06680, AT2G30790) MA_3005g0010 [Picea abies];PUT-175a-Picea_abies-58787	28.788	10	10	10	34.9	34.9	34.9	0	226.41	11641000	845	272	5	10	10	10	10	10	10	34.9	34.9	By MS/MS	By MS/MS	4236900	7404200	684770	249230	435540	3037000	4456000	364	481	Q42029	Oxygen-evolving enhancer protein 2-1, chloroplastic (OEE2) (23 kDa subunit of oxygen evolving system of photosystem II) (23 kDa thylakoid membrane protein) (OEC 23 kDa subunit) (OEC23)	PSBP1 PSBP At1g06680 F12K11.3 F4H5_18	reviewed	Arabidopsis thaliana (Mouse-ear cress)	229	84.28	69.432	336	2.03e-117	defense response to bacterium [GO:0042742];photosynthesis, light reaction [GO:0019684]	calcium ion binding [GO:0005509];poly(U) RNA binding [GO:0008266];protein domain specific binding [GO:0019904]	apoplast [GO:0048046];chloroplast [GO:0009507];chloroplast envelope [GO:0009941];chloroplast stroma [GO:0009570];chloroplast thylakoid [GO:0009534];chloroplast thylakoid lumen [GO:0009543];chloroplast thylakoid membrane [GO:0009535];extracellular region [GO:0005576];extrinsic component of membrane [GO:0019898];photosystem II oxygen evolving complex [GO:0009654];thylakoid [GO:0009579];thylakoid lu…	SUBCELLULAR LOCATION: Plastid, chloroplast thylakoid lumen {ECO:0000269|PubMed:11719511, ECO:0000269|PubMed:18431481}. Note=Associated with the photosystem II complex.
YP_008082812.1	psbL	YP_008082812.1	YP_008082812.1 photosystem II protein L (chloroplast) [Picea abies]	4.4741	1	1	1	36.8	36.8	36.8	0	18.799	826640	119	38	1	1	1	1	1	1	1	36.8	36.8	By MS/MS	By MS/MS	390560	436070	413320	195280	218040	540070	522110	63	56	P60129	Photosystem II reaction center protein L (PSII-L)	psbL AtCg00560	reviewed	Arabidopsis thaliana (Mouse-ear cress)	38	92.11	89.474	68.6	1.42e-18	photosynthesis [GO:0015979]		chloroplast thylakoid [GO:0009534];chloroplast thylakoid membrane [GO:0009535];integral component of membrane [GO:0016021];photosystem II reaction center [GO:0009539];thylakoid [GO:0009579]	SUBCELLULAR LOCATION: Plastid, chloroplast thylakoid membrane {ECO:0000255|HAMAP-Rule:MF_01317};Single-pass membrane protein {ECO:0000255|HAMAP-Rule:MF_01317}.
UCPabies_isotig14636	PSBS	UCPabies_isotig14636;MA_575444g0010;MA_4107548g0010	UCPabies_isotig14636 PSBS/NPQ4_A1, PHOTOSYSTEM II SUBUNIT S / NONPHOTOCHEMICAL QUENCHING 4 (similar to AT1G44575) MA_575444g0010 [Picea abies]	30.72	9	9	4	35.7	35.7	12.6	0	199.59	5967900	548	294	3	9	9	9	9	4	4	35.7	35.7	By MS/MS	By MS/MS	2710600	3257300	397860	180710	217150	1302900	1299500	297	251	Q9XF91	Photosystem II 22 kDa protein, chloroplastic (CP22) (Protein NONPHOTOCHEMICAL QUENCHING 4) (Protein PHOTOSYSTEM II SUBUNIT S)	PSBS NPQ4 At1g44575 T18F15.3	reviewed	Arabidopsis thaliana (Mouse-ear cress)	200	91.5	84	300	1.19e-102	nonphotochemical quenching [GO:0010196];photosynthesis [GO:0015979];response to karrikin [GO:0080167];thylakoid membrane organization [GO:0010027]	chlorophyll binding [GO:0016168];protein domain specific binding [GO:0019904];xanthophyll binding [GO:0051738]	chloroplast [GO:0009507];chloroplast thylakoid [GO:0009534];chloroplast thylakoid membrane [GO:0009535];integral component of membrane [GO:0016021];nucleus [GO:0005634];photosystem II [GO:0009523];PSII associated light-harvesting complex II [GO:0009517];thylakoid [GO:0009579]	SUBCELLULAR LOCATION: Plastid, chloroplast thylakoid membrane {ECO:0000269|PubMed:10667783};Multi-pass membrane protein {ECO:0000255}.
MA_17217g0020	PSBT	MA_17217g0020;comp96784_c0_seq1	MA_17217g0020 medium_confidence;comp96784_c0_seq1 PSBTN, PHOTOSYSTEM II SUBUNIT T NUCLEAR-ENCODED (similar to AT3G21055) MA_17217g0020 [Picea abies]	5.8989	1	1	1	22.4	22.4	22.4	0	23.418	495630	170	58	2	1	1	1	1	1	1	22.4	22.4	By MS/MS	By MS/MS	204640	290980	165210	68214	96994	0	184480	81	89	Q39195	Photosystem II 5 kDa protein, chloroplastic (PSII-T) (Nuclear encoded psbT) (PsbTn)	PSBT At3g21055 MSA6.9	reviewed	Arabidopsis thaliana (Mouse-ear cress)	57	68.42	59.649	48.9	8.22e-10	photosynthesis [GO:0015979]		chloroplast thylakoid membrane [GO:0009535];cytosol [GO:0005829];photosystem II [GO:0009523]	SUBCELLULAR LOCATION: Plastid, chloroplast thylakoid membrane {ECO:0000250}. Note=Associated with the photosystem II complex. {ECO:0000250}.
UCPabies_isotig01517	PSBQ2	UCPabies_isotig01517;UCPabies_isotig01515;comp80930_c0_seq1;MA_218996g0010	UCPabies_isotig01517 PSBQ_A2, PHOTOSYSTEM II SUBUNIT Q (similar to AT4G21280, AT4G05180) MA_218996g0010 [Picea abies];UCPabies_isotig01515 PSBQ_A2, PHOTOSYSTEM II SUBUNIT Q (similar to AT4G21280, AT4G05180) MA_218996g0010 [Picea abies];comp80930_c0_seq1 PS	25.487	8	8	8	39.7	39.7	39.7	0	111.37	2039200	150	237	4	7	8	7	8	7	8	30.8	39.7	By MS/MS	By MS/MS	918750	1120500	135950	61250	74698	1093500	794940	81	69	Q41932	Oxygen-evolving enhancer protein 3-2, chloroplastic (OEE3) (16 kDa subunit of oxygen evolving system of photosystem II) (OEC 16 kDa subunit)	PSBQ2 PSBQB At4g05180 C17L7.100	reviewed	Arabidopsis thaliana (Mouse-ear cress)	237	75.53	59.072	263	8.68e-90	photosynthetic electron transport chain [GO:0009767]	calcium ion binding [GO:0005509];electron transporter, transferring electrons within the cyclic electron transport pathway of photosynthesis activity [GO:0045156]	apoplast [GO:0048046];chloroplast [GO:0009507];chloroplast stroma [GO:0009570];chloroplast thylakoid [GO:0009534];chloroplast thylakoid membrane [GO:0009535];cytosol [GO:0005829];extrinsic component of membrane [GO:0019898];photosystem II oxygen evolving complex [GO:0009654];thylakoid [GO:0009579];thylakoid lumen [GO:0031977]	SUBCELLULAR LOCATION: Plastid, chloroplast thylakoid membrane {ECO:0000269|PubMed:11719511, ECO:0000269|PubMed:18431481};Peripheral membrane protein {ECO:0000269|PubMed:11719511};Lumenal side {ECO:0000269|PubMed:11719511}. Note=Associated with the photosystem II complex.
MA_571554g0010	PSBS	MA_571554g0010	MA_571554g0010 high_confidence	15.341	4	1	1	37.9	11	11	0	19.009	148980	17	145	1	4	4	1	1	1	1	37.9	37.9	By MS/MS	By MS/MS	78811	70166	21282	11259	10024	0	72878	9	8	Q9XF91	Photosystem II 22 kDa protein, chloroplastic (CP22) (Protein NONPHOTOCHEMICAL QUENCHING 4) (Protein PHOTOSYSTEM II SUBUNIT S)	PSBS NPQ4 At1g44575 T18F15.3	reviewed	Arabidopsis thaliana (Mouse-ear cress)	145	91.72	85.517	218	6.77e-73	nonphotochemical quenching [GO:0010196];photosynthesis [GO:0015979];response to karrikin [GO:0080167];thylakoid membrane organization [GO:0010027]	chlorophyll binding [GO:0016168];protein domain specific binding [GO:0019904];xanthophyll binding [GO:0051738]	chloroplast [GO:0009507];chloroplast thylakoid [GO:0009534];chloroplast thylakoid membrane [GO:0009535];integral component of membrane [GO:0016021];nucleus [GO:0005634];photosystem II [GO:0009523];PSII associated light-harvesting complex II [GO:0009517];thylakoid [GO:0009579]	SUBCELLULAR LOCATION: Plastid, chloroplast thylakoid membrane {ECO:0000269|PubMed:10667783};Multi-pass membrane protein {ECO:0000255}.
UCPabies_isotig11107	PSBS	UCPabies_isotig11107	UCPabies_isotig11107 PSBS/NPQ4_B1, PHOTOSYSTEM II SUBUNIT S / NONPHOTOCHEMICAL QUENCHING 4 (similar to AT1G44575) MA_571554g0010 [Picea abies]	31.015	6	1	0	27.3	4.4	0	0	9.9247	146910	36	297	1	6	6	1	1	0	0	27.3	27.3	By MS/MS	By MS/MS	75175	71737	11301	5782.7	5518.2	0	40972	19	17	Q9XF91	Photosystem II 22 kDa protein, chloroplastic (CP22) (Protein NONPHOTOCHEMICAL QUENCHING 4) (Protein PHOTOSYSTEM II SUBUNIT S)	PSBS NPQ4 At1g44575 T18F15.3	reviewed	Arabidopsis thaliana (Mouse-ear cress)	198	93.94	88.384	315	1.53e-108	nonphotochemical quenching [GO:0010196];photosynthesis [GO:0015979];response to karrikin [GO:0080167];thylakoid membrane organization [GO:0010027]	chlorophyll binding [GO:0016168];protein domain specific binding [GO:0019904];xanthophyll binding [GO:0051738]	chloroplast [GO:0009507];chloroplast thylakoid [GO:0009534];chloroplast thylakoid membrane [GO:0009535];integral component of membrane [GO:0016021];nucleus [GO:0005634];photosystem II [GO:0009523];PSII associated light-harvesting complex II [GO:0009517];thylakoid [GO:0009579]	SUBCELLULAR LOCATION: Plastid, chloroplast thylakoid membrane {ECO:0000269|PubMed:10667783};Multi-pass membrane protein {ECO:0000255}.
MA_491379g0010	PSBO1	MA_491379g0010	MA_491379g0010 high_confidence	37.445	22	1	1	55	5.5	5.5	0	10.149	687300	27	347	1	20	22	1	1	1	1	53.3	55	By MS/MS	By MS/MS	114030	573270	34365	5701.4	28664	0	191360	6	21	P23321	Oxygen-evolving enhancer protein 1-1, chloroplastic (OEE1) (33 kDa subunit of oxygen evolving system of photosystem II) (33 kDa thylakoid membrane protein) (Manganese-stabilizing protein 1) (MSP-1) (OEC 33 kDa subunit)	PSBO1 PSBO At5g66570 K1F13.25	reviewed	Arabidopsis thaliana (Mouse-ear cress)	304	81.91	71.711	448	2.63e-159	defense response to bacterium [GO:0042742];photoinhibition [GO:0010205];photosynthesis, light reaction [GO:0019684];photosystem II assembly [GO:0010207];photosystem II stabilization [GO:0042549];regulation of protein dephosphorylation [GO:0035304]	oxygen evolving activity [GO:0010242];poly(U) RNA binding [GO:0008266]	apoplast [GO:0048046];chloroplast [GO:0009507];chloroplast stroma [GO:0009570];chloroplast thylakoid [GO:0009534];chloroplast thylakoid lumen [GO:0009543];chloroplast thylakoid membrane [GO:0009535];photosystem II oxygen evolving complex [GO:0009654];plastid [GO:0009536];plastid thylakoid membrane [GO:0055035];plastoglobule [GO:0010287];thylakoid [GO:0009579];thylakoid lumen [GO:0031977]	SUBCELLULAR LOCATION: Plastid, chloroplast thylakoid membrane {ECO:0000269|PubMed:11719511, ECO:0000269|PubMed:18431481, ECO:0000269|PubMed:2583096};Peripheral membrane protein {ECO:0000269|PubMed:11719511, ECO:0000269|PubMed:2583096};Lumenal side {ECO:0000269|PubMed:11719511, ECO:0000269|PubMed:2583096}. Note=Associated with the photosystem II complex.
comp80139_c0_seq1	PSB27-1	comp80139_c0_seq1;MA_388691g0010	comp80139_c0_seq1 PSB27-H1, PSB27 (similar to AT1G03600) MA_388691g0010 [Picea abies];MA_388691g0010 high_confidence	19.516	2	2	2	12.6	12.6	12.6	0	14.65	83441	16	182	2	2	2	2	2	2	2	12.6	12.6	By MS/MS	By MS/MS	46488	36953	7585.5	4226.2	3359.4	32945	20438	12	4	Q9LR64	Photosystem II repair protein PSB27-H1, chloroplastic (Psb27-H1) (Thylakoid lumenal protein PSB27-H1)	PSB27-1 At1g03600 F21B7.14 F21B7.21 F21B7.22 F21B7_140	reviewed	Arabidopsis thaliana (Mouse-ear cress)	136	75.74	57.353	160	7.53e-51	cellular response to light intensity [GO:0071484];photosystem II assembly [GO:0010207];photosystem II repair [GO:0010206]		chloroplast [GO:0009507];chloroplast thylakoid [GO:0009534];chloroplast thylakoid lumen [GO:0009543];chloroplast thylakoid membrane [GO:0009535];extracellular region [GO:0005576];thylakoid [GO:0009579]	SUBCELLULAR LOCATION: Plastid, chloroplast thylakoid membrane {ECO:0000269|PubMed:16245054, ECO:0000269|PubMed:18431481};Peripheral membrane protein {ECO:0000269|PubMed:16245054};Lumenal side {ECO:0000269|PubMed:16245054}. Note=Associated with PSII on the lumenal side of the thylakoid membrane.
comp94480_c0_seq2	LHCB1.1	comp94480_c0_seq2;PUT-175a-Picea_abies-7533;MA_131587g0010	comp94480_c0_seq2 LHCB1_A3, LIGHT HARVESTING COMPLEX II SUBUNIT B1 (similar to AT1G29920, AT1G29910, AT1G29930, AT2G34430, AT2G34420) MA_131587g0010 [Picea abies];PUT-175a-Picea_abies-7533 LHCB1_A2, LIGHT HARVESTING COMPLEX II SUBUNIT B1 (similar to AT1G29	29.138	7	7	0	29.1	29.1	0	0	169.08	35595000	861	275	3	5	7	5	7	0	0	12.4	29.1	By MS/MS	By MS/MS	13622000	21973000	4449300	1702700	2746600	18149000	20148000	362	499	P0CJ48	Chlorophyll a-b binding protein 2, chloroplastic (Chlorophyll a-b protein 165) (CAB-165) (LHCII type I CAB-2)	LHCB1.1 AB165 CAB2 LHCP-B At1g29920 F1N18.4	reviewed	Arabidopsis thaliana (Mouse-ear cress)	275	85.45	78.909	428	1.66e-153	photosynthesis, light harvesting in photosystem I [GO:0009768];protein-chromophore linkage [GO:0018298];response to blue light [GO:0009637];response to far red light [GO:0010218];response to fructose [GO:0009750];response to light stimulus [GO:0009416];response to red light [GO:0010114]	chlorophyll binding [GO:0016168];metal ion binding [GO:0046872]	apoplast [GO:0048046];chloroplast envelope [GO:0009941];chloroplast thylakoid membrane [GO:0009535];integral component of membrane [GO:0016021];nucleus [GO:0005634];photosystem I [GO:0009522];photosystem II [GO:0009523];plastoglobule [GO:0010287];thylakoid [GO:0009579]	SUBCELLULAR LOCATION: Plastid, chloroplast thylakoid membrane;Multi-pass membrane protein.
MA_176279g0010	LHCB5	MA_176279g0010;comp96745_c0_seq1	MA_176279g0010 high_confidence;comp96745_c0_seq1 LHCB5/CP26, LIGHT HARVESTING COMPLEX II SUBUNIT B5 (similar to AT4G10340) MA_176279g0010 [Picea abies]	32.258	15	15	15	34.7	34.7	34.7	0	193.32	17786000	987	303	2	13	14	13	14	13	14	32.3	30.4	By MS/MS	By MS/MS	8445600	9340300	1368100	649660	718480	7585000	7068800	540	447	Q9XF89	Chlorophyll a-b binding protein CP26, chloroplastic (LHCB5) (LHCIIc) (Light-harvesting complex II protein 5)	LHCB5 At4g10340 F24G24.140	reviewed	Arabidopsis thaliana (Mouse-ear cress)	293	83.62	74.403	395	5.16e-140	nonphotochemical quenching [GO:0010196];photosynthesis [GO:0015979];photosynthesis, light harvesting in photosystem I [GO:0009768];photosystem II assembly [GO:0010207];protein-chromophore linkage [GO:0018298];response to blue light [GO:0009637];response to far red light [GO:0010218];response to light stimulus [GO:0009416];response to red light [GO:0010114]	chlorophyll binding [GO:0016168];metal ion binding [GO:0046872];protein domain specific binding [GO:0019904]	chloroplast [GO:0009507];chloroplast thylakoid [GO:0009534];chloroplast thylakoid membrane [GO:0009535];cytosol [GO:0005829];integral component of membrane [GO:0016021];photosystem I [GO:0009522];photosystem II antenna complex [GO:0009783];plastoglobule [GO:0010287];PSII associated light-harvesting complex II [GO:0009517];thylakoid [GO:0009579];thylakoid membrane [GO:0042651]	SUBCELLULAR LOCATION: Plastid, chloroplast thylakoid membrane {ECO:0000269|PubMed:16551629};Multi-pass membrane protein.
comp94480_c0_seq3	LHCB2.4	comp94480_c0_seq3;comp94480_c0_seq1;MA_267089g0010;MA_10431300g0010	comp94480_c0_seq3 LHCB2_A3, LIGHT HARVESTING COMPLEX II SUBUNIT B2 (similar to AT2G05100, AT2G05070, AT3G27690) MA_10431300g0020 [Picea abies];comp94480_c0_seq1 LHCB2_A2, LIGHT HARVESTING COMPLEX II SUBUNIT B2 (similar to AT2G05100, AT2G05070, AT3G27690) M	28.7	6	2	0	29.3	11.7	0	0	27.74	5411200	120	266	4	4	6	1	2	0	0	12	29.3	By MS/MS	By MS/MS	2542600	2868600	601250	282510	318740	1576100	1881700	62	58	Q9XF87	Chlorophyll a-b binding protein 2.4, chloroplastic (Photosystem II light harvesting complex gene 2.4) (Protein LIGHT-HARVESTING CHLOROPHYLL B-BINDING 2.4)	LHCB2.4 At3g27690 MGF10.9	reviewed	Arabidopsis thaliana (Mouse-ear cress)	264	93.18	86.742	478	1.47e-173	cellular response to abscisic acid stimulus [GO:0071215];photosynthesis, light harvesting in photosystem I [GO:0009768];photosynthesis, light harvesting in photosystem II [GO:0009769];positive regulation of reactive oxygen species biosynthetic process [GO:1903428];protein-chromophore linkage [GO:0018298];regulation of stomatal closure [GO:0090333];response to blue light [GO:0009637];response to c…	chlorophyll binding [GO:0016168];metal ion binding [GO:0046872]	chloroplast envelope [GO:0009941];chloroplast thylakoid membrane [GO:0009535];cytosol [GO:0005829];integral component of membrane [GO:0016021];photosystem I [GO:0009522];photosystem II [GO:0009523];plastoglobule [GO:0010287];PSII associated light-harvesting complex II [GO:0009517];thylakoid [GO:0009579]	SUBCELLULAR LOCATION: Plastid, chloroplast thylakoid membrane {ECO:0000269|PubMed:23995216};Multi-pass membrane protein {ECO:0000255}.
UCPabies_isotig06275	LHCB1.3	UCPabies_isotig06275;PUT-175a-Picea_abies-8767	UCPabies_isotig06275 LHCB1_B2, LIGHT HARVESTING COMPLEX II SUBUNIT B1 (similar to AT1G29920, AT1G29910, AT1G29930, AT2G34430, AT2G34420) MA_97315g0010 [Picea abies];PUT-175a-Picea_abies-8767 LHCB1_B1, LIGHT HARVESTING COMPLEX II SUBUNIT B1 (similar to AT1G	29.365	7	2	2	28.8	3.6	3.6	0	24.206	3796500	132	278	2	5	7	2	2	2	2	12.2	28.8	By MS/MS	By MS/MS	1576400	2220200	421840	175150	246680	2285400	2514000	48	84	P04778	Chlorophyll a-b binding protein 1, chloroplastic (Chlorophyll a-b protein 140) (CAB-140) (LHCII type I CAB-1)	LHCB1.3 AB140 CAB1 At1g29930 F1N18.3	reviewed	Arabidopsis thaliana (Mouse-ear cress)	275	83.64	76.727	418	1.49e-149	photosynthesis, light harvesting in photosystem I [GO:0009768];protein-chromophore linkage [GO:0018298];response to light stimulus [GO:0009416]	chlorophyll binding [GO:0016168];metal ion binding [GO:0046872];protein domain specific binding [GO:0019904]	chloroplast [GO:0009507];chloroplast envelope [GO:0009941];chloroplast thylakoid [GO:0009534];chloroplast thylakoid membrane [GO:0009535];integral component of membrane [GO:0016021];nucleus [GO:0005634];photosystem I [GO:0009522];photosystem II [GO:0009523];plastoglobule [GO:0010287];thylakoid [GO:0009579]	SUBCELLULAR LOCATION: Plastid, chloroplast thylakoid membrane;Multi-pass membrane protein.
comp95233_c3_seq1	LHCB4.2	comp95233_c3_seq1	comp95233_c3_seq1 LHCB8/LHCB4.3/CP29, LIGHT HARVESTING COMPLEX II SUBUNIT B8 / B4.3 (similar to AT2G40100) MA_129206g0010 [Picea abies]	32.728	9	9	3	22	22	9	0	76.544	5189500	526	300	1	9	9	9	9	3	3	22	22	By MS/MS	By MS/MS	1778200	3411300	471770	161650	310120	2301200	2050500	259	267	Q9XF88	Chlorophyll a-b binding protein CP29.2, chloroplastic (LHCB4.2) (LHCII protein 4.2)	LHCB4.2 At3g08940 T16O11.12	reviewed	Arabidopsis thaliana (Mouse-ear cress)	270	72.22	63.333	329	6.54e-114	photosynthesis, light harvesting in photosystem I [GO:0009768];protein-chromophore linkage [GO:0018298];response to blue light [GO:0009637];response to far red light [GO:0010218];response to light stimulus [GO:0009416];response to red light [GO:0010114]	chlorophyll binding [GO:0016168];metal ion binding [GO:0046872]	chloroplast [GO:0009507];chloroplast envelope [GO:0009941];chloroplast thylakoid [GO:0009534];chloroplast thylakoid membrane [GO:0009535];cytosol [GO:0005829];integral component of membrane [GO:0016021];photosystem I [GO:0009522];photosystem II [GO:0009523];plastoglobule [GO:0010287];thylakoid [GO:0009579]	SUBCELLULAR LOCATION: Plastid, chloroplast thylakoid membrane;Multi-pass membrane protein.
MA_10431300g0020	LHCB2.1	MA_10431300g0020	MA_10431300g0020 high_confidence	28.819	6	2	2	29.3	3.8	3.8	0	30.14	2851900	127	266	1	4	6	2	2	2	2	12	29.3	By MS/MS	By MS/MS	1173700	1678200	316880	130410	186470	1658800	1939800	52	75	Q9SHR7	Chlorophyll a-b binding protein 2.1, chloroplastic (Photosystem II light harvesting complex gene 2.1) (Protein LIGHT-HARVESTING CHLOROPHYLL B-BINDING 2.1)	LHCB2.1 LHCB2.3 At2g05100 F15L11.2	reviewed	Arabidopsis thaliana (Mouse-ear cress)	265	92.83	87.17	479	4.74e-174	cellular response to abscisic acid stimulus [GO:0071215];photosynthesis, light harvesting in photosystem I [GO:0009768];photosynthesis, light harvesting in photosystem II [GO:0009769];positive regulation of reactive oxygen species biosynthetic process [GO:1903428];protein-chromophore linkage [GO:0018298];regulation of stomatal closure [GO:0090333];response to blue light [GO:0009637];response to c…	chlorophyll binding [GO:0016168];metal ion binding [GO:0046872];protein domain specific binding [GO:0019904]	chloroplast [GO:0009507];chloroplast envelope [GO:0009941];chloroplast thylakoid membrane [GO:0009535];integral component of membrane [GO:0016021];mitochondrion [GO:0005739];photosystem I [GO:0009522];photosystem II [GO:0009523];plastoglobule [GO:0010287];PSII associated light-harvesting complex II [GO:0009517];thylakoid [GO:0009579]	SUBCELLULAR LOCATION: Plastid, chloroplast thylakoid membrane {ECO:0000269|PubMed:23995216};Multi-pass membrane protein {ECO:0000255}.
MA_129206g0010	LHCB4.2	MA_129206g0010	MA_129206g0010 high_confidence	35.392	9	3	3	16.9	4.9	4.9	0	26.787	3104800	47	326	1	9	8	3	2	3	2	16.9	16.3	By MS/MS	By MS/MS	1496800	1608000	258730	124730	134000	2364100	1764900	23	24	Q9XF88	Chlorophyll a-b binding protein CP29.2, chloroplastic (LHCB4.2) (LHCII protein 4.2)	LHCB4.2 At3g08940 T16O11.12	reviewed	Arabidopsis thaliana (Mouse-ear cress)	266	72.56	63.534	325	1.18e-111	photosynthesis, light harvesting in photosystem I [GO:0009768];protein-chromophore linkage [GO:0018298];response to blue light [GO:0009637];response to far red light [GO:0010218];response to light stimulus [GO:0009416];response to red light [GO:0010114]	chlorophyll binding [GO:0016168];metal ion binding [GO:0046872]	chloroplast [GO:0009507];chloroplast envelope [GO:0009941];chloroplast thylakoid [GO:0009534];chloroplast thylakoid membrane [GO:0009535];cytosol [GO:0005829];integral component of membrane [GO:0016021];photosystem I [GO:0009522];photosystem II [GO:0009523];plastoglobule [GO:0010287];thylakoid [GO:0009579]	SUBCELLULAR LOCATION: Plastid, chloroplast thylakoid membrane;Multi-pass membrane protein.
MA_97315g0010	LHCB1.1	MA_97315g0010	MA_97315g0010 high_confidence	29.322	7	3	0	28.8	16.2	0	0	68.36	2665800	335	278	1	5	7	2	3	0	0	12.2	28.8	By MS/MS	By MS/MS	902300	1763500	296200	100260	195940	952310	1043100	150	185	P0CJ48	Chlorophyll a-b binding protein 2, chloroplastic (Chlorophyll a-b protein 165) (CAB-165) (LHCII type I CAB-2)	LHCB1.1 AB165 CAB2 LHCP-B At1g29920 F1N18.4	reviewed	Arabidopsis thaliana (Mouse-ear cress)	275	84.73	77.455	423	1.1e-151	photosynthesis, light harvesting in photosystem I [GO:0009768];protein-chromophore linkage [GO:0018298];response to blue light [GO:0009637];response to far red light [GO:0010218];response to fructose [GO:0009750];response to light stimulus [GO:0009416];response to red light [GO:0010114]	chlorophyll binding [GO:0016168];metal ion binding [GO:0046872]	apoplast [GO:0048046];chloroplast envelope [GO:0009941];chloroplast thylakoid membrane [GO:0009535];integral component of membrane [GO:0016021];nucleus [GO:0005634];photosystem I [GO:0009522];photosystem II [GO:0009523];plastoglobule [GO:0010287];thylakoid [GO:0009579]	SUBCELLULAR LOCATION: Plastid, chloroplast thylakoid membrane;Multi-pass membrane protein.
UCPabies_isotig14989	LHCA1	UCPabies_isotig14989	UCPabies_isotig14989 LHCA1_A2, LIGHT HARVESTING COMPLEX I SUBUNIT A1 (similar to AT3G54890) MA_10431493g0010 [Picea abies]	26.843	10	10	4	33.2	33.2	18.2	0	118.71	6399300	389	247	1	10	7	10	7	4	3	33.2	29.6	By MS/MS	By MS/MS	4839100	1560200	581760	439920	141840	5863800	1170100	277	112	Q01667	Chlorophyll a-b binding protein 6, chloroplastic (LHCI-730) (LHCII type III CAB-6) (Light-harvesting complex protein Lhca1)	LHCA1 CAB6 At3g54890 F28P10.130	reviewed	Arabidopsis thaliana (Mouse-ear cress)	202	87.13	78.218	333	5.6e-117	photosynthesis, light harvesting in photosystem I [GO:0009768];protein-chromophore linkage [GO:0018298];response to blue light [GO:0009637];response to cold [GO:0009409];response to far red light [GO:0010218];response to high light intensity [GO:0009644];response to light stimulus [GO:0009416];response to low light intensity stimulus [GO:0009645];response to red light [GO:0010114]	chlorophyll binding [GO:0016168];metal ion binding [GO:0046872];protein domain specific binding [GO:0019904]	chloroplast [GO:0009507];chloroplast envelope [GO:0009941];chloroplast thylakoid [GO:0009534];chloroplast thylakoid membrane [GO:0009535];integral component of membrane [GO:0016021];photosystem I [GO:0009522];plastoglobule [GO:0010287];thylakoid [GO:0009579]	SUBCELLULAR LOCATION: Plastid, chloroplast thylakoid membrane {ECO:0000269|PubMed:10818090};Multi-pass membrane protein {ECO:0000255}.
comp96749_c0_seq1	LHCA2	comp96749_c0_seq1	comp96749_c0_seq1 LHCA2, LIGHT HARVESTING COMPLEX I SUBUNIT A2 (similar to AT3G61470) MA_18273g0010 [Picea bies]	29.671	3	3	3	11.5	11.5	11.5	0	54.643	2669500	120	278	1	3	3	3	3	3	3	11.5	11.5	By MS/MS	By MS/MS	1975200	694230	266950	197520	69423	2308400	762530	92	28	Q9SYW8	Photosystem I chlorophyll a/b-binding protein 2, chloroplastic (Lhca2) (LHCI type III LHCA2)	LHCA2 At3g61470 F2A19.70	reviewed	Arabidopsis thaliana (Mouse-ear cress)	223	91.03	83.408	397	1.54e-141	photosynthesis, light harvesting in photosystem I [GO:0009768];protein-chromophore linkage [GO:0018298];response to cold [GO:0009409];response to high light intensity [GO:0009644];response to light stimulus [GO:0009416];response to low light intensity stimulus [GO:0009645]	chlorophyll binding [GO:0016168];metal ion binding [GO:0046872];protein domain specific binding [GO:0019904]	chloroplast [GO:0009507];chloroplast thylakoid [GO:0009534];chloroplast thylakoid membrane [GO:0009535];cytosol [GO:0005829];integral component of membrane [GO:0016021];photosystem I [GO:0009522];thylakoid [GO:0009579]	SUBCELLULAR LOCATION: Plastid, chloroplast thylakoid membrane {ECO:0000269|PubMed:10818090};Multi-pass membrane protein {ECO:0000255}.
comp42859_c0_seq1	LHCA3	comp42859_c0_seq1;MA_815900g0010	comp42859_c0_seq1 LHCA3, LIGHT HARVESTING COMPLEX I SUBUNIT A3 (similar to AT1G61520) MA_815900g0010 [Picea abies];MA_815900g0010 high_confidence	31.356	5	5	5	24.9	24.9	24.9	0	99.481	2029700	183	289	2	4	5	4	5	4	5	22.1	24.9	By MS/MS	By MS/MS	1408600	621060	184520	128060	56460	1315200	326550	126	57	Q9SY97	Photosystem I chlorophyll a/b-binding protein 3-1, chloroplastic (Lhca3*1) (LHCI type III LHCA3)	LHCA3 At1g61520 T25B24.12	reviewed	Arabidopsis thaliana (Mouse-ear cress)	247	88.66	81.781	408	2.69e-145	photosynthesis, light harvesting in photosystem I [GO:0009768];protein-chromophore linkage [GO:0018298];response to cold [GO:0009409];response to high light intensity [GO:0009644];response to light stimulus [GO:0009416];response to low light intensity stimulus [GO:0009645]	chlorophyll binding [GO:0016168];metal ion binding [GO:0046872];protein domain specific binding [GO:0019904]	chloroplast [GO:0009507];chloroplast thylakoid [GO:0009534];chloroplast thylakoid membrane [GO:0009535];integral component of membrane [GO:0016021];nucleus [GO:0005634];photosystem I [GO:0009522];plastoglobule [GO:0010287];thylakoid [GO:0009579]	SUBCELLULAR LOCATION: Plastid, chloroplast thylakoid membrane {ECO:0000269|PubMed:10818090};Multi-pass membrane protein {ECO:0000255}.
comp49551_c0_seq1	LHCA4	comp49551_c0_seq1;MA_65346g0010	comp49551_c0_seq1 LHCA4, LIGHT HARVESTING COMPLEX I SUBUNIT A4 (similar to AT3G47470) MA_65346g0010 [Picea abies];MA_65346g0010 high_confidence	27.679	3	3	3	11.2	11.2	11.2	0	38.879	1084000	149	251	2	3	3	3	3	3	3	11.2	11.2	By MS/MS	By MS/MS	878450	205570	108400	87845	20557	519830	109850	109	40	P27521	Chlorophyll a-b binding protein 4, chloroplastic (LHCI type III CAB-4)	LHCA4 CAB4 At3g47470 F1P2.20	reviewed	Arabidopsis thaliana (Mouse-ear cress)	252	84.52	77.381	391	1.23e-139	photosynthesis, light harvesting in photosystem I [GO:0009768];protein-chromophore linkage [GO:0018298];response to cold [GO:0009409];response to high light intensity [GO:0009644];response to karrikin [GO:0080167];response to light stimulus [GO:0009416];response to low light intensity stimulus [GO:0009645]	chlorophyll binding [GO:0016168];metal ion binding [GO:0046872];protein domain specific binding [GO:0019904]	chloroplast [GO:0009507];chloroplast envelope [GO:0009941];chloroplast thylakoid [GO:0009534];chloroplast thylakoid membrane [GO:0009535];cytosol [GO:0005829];integral component of membrane [GO:0016021];photosystem I [GO:0009522];plastoglobule [GO:0010287];thylakoid [GO:0009579]	SUBCELLULAR LOCATION: Plastid, chloroplast thylakoid membrane {ECO:0000269|PubMed:10818090, ECO:0000269|PubMed:12766230};Multi-pass membrane protein {ECO:0000255}.
MA_10431493g0010	LHCA1	MA_10431493g0010;comp89736_c0_seq1	MA_10431493g0010 high_confidence;comp89736_c0_seq1 LHCA1_A1, LIGHT HARVESTING COMPLEX I SUBUNIT A1 (similar to AT3G54890) MA_10431493g0010 [Picea abies]	26.684	7	1	1	19	4	4	0	18.949	808330	115	247	2	7	5	1	1	1	1	19	19	By MS/MS	By MS/MS	612600	195730	80833	61260	19573	0	111280	79	36	Q01667	Chlorophyll a-b binding protein 6, chloroplastic (LHCI-730) (LHCII type III CAB-6) (Light-harvesting complex protein Lhca1)	LHCA1 CAB6 At3g54890 F28P10.130	reviewed	Arabidopsis thaliana (Mouse-ear cress)	202	88.61	79.208	342	2.43e-120	photosynthesis, light harvesting in photosystem I [GO:0009768];protein-chromophore linkage [GO:0018298];response to blue light [GO:0009637];response to cold [GO:0009409];response to far red light [GO:0010218];response to high light intensity [GO:0009644];response to light stimulus [GO:0009416];response to low light intensity stimulus [GO:0009645];response to red light [GO:0010114]	chlorophyll binding [GO:0016168];metal ion binding [GO:0046872];protein domain specific binding [GO:0019904]	chloroplast [GO:0009507];chloroplast envelope [GO:0009941];chloroplast thylakoid [GO:0009534];chloroplast thylakoid membrane [GO:0009535];integral component of membrane [GO:0016021];photosystem I [GO:0009522];plastoglobule [GO:0010287];thylakoid [GO:0009579]	SUBCELLULAR LOCATION: Plastid, chloroplast thylakoid membrane {ECO:0000269|PubMed:10818090};Multi-pass membrane protein {ECO:0000255}.
comp94552_c0_seq1	FTSH5	comp94552_c0_seq1;MA_98203g0010	comp94552_c0_seq1 FTSH1/5, FTSH PROTEASE 1/5 (similar to AT1G50250, AT5G42270) no gene model assigned [Picea abies];MA_98203g0010 medium_confidence	74.748	14	14	14	25.1	25.1	25.1	0	133.98	1362800	369	701	2	12	13	12	13	12	13	20.1	23	By MS/MS	By MS/MS	666970	695860	41298	20211	21087	602520	487710	193	176	Q9FH02	ATP-dependent zinc metalloprotease FTSH 5, chloroplastic (AtFTSH5) (EC 3.4.24.-) (Protein VARIEGATED 1)	FTSH5 FTSH2 VAR1 At5g42270 K5J14.7	reviewed	Arabidopsis thaliana (Mouse-ear cress)	714	86.83	81.232	1089	0	multicellular organism development [GO:0007275];photoinhibition [GO:0010205];photosystem I assembly [GO:0048564];photosystem II repair [GO:0010206];protein catabolic process [GO:0030163];proteolysis [GO:0006508];PSII associated light-harvesting complex II catabolic process [GO:0010304];thylakoid membrane organization [GO:0010027]	ATPase activity [GO:0016887];ATP binding [GO:0005524];ATP-dependent peptidase activity [GO:0004176];metal ion binding [GO:0046872];metalloendopeptidase activity [GO:0004222]	chloroplast [GO:0009507];chloroplast envelope [GO:0009941];chloroplast thylakoid [GO:0009534];chloroplast thylakoid membrane [GO:0009535];integral component of membrane [GO:0016021];plastid [GO:0009536];thylakoid [GO:0009579]	SUBCELLULAR LOCATION: Plastid, chloroplast thylakoid membrane {ECO:0000269|PubMed:12167156, ECO:0000269|PubMed:14630971, ECO:0000269|PubMed:18431481};Single-pass membrane protein {ECO:0000269|PubMed:12167156, ECO:0000269|PubMed:14630971};Stromal side {ECO:0000269|PubMed:12167156, ECO:0000269|PubMed:14630971}.
comp81270_c0_seq1	FTSH2	comp81270_c0_seq1;MA_188257g0010;comp94630_c0_seq1;comp94630_c0_seq2;MA_14707g0010;MA_10435918g0010;MA_10436247g0020;comp50116_c1_seq1;UCPabies_isotig07435;comp95908_c0_seq2	comp81270_c0_seq1 FTSH2/8, FTSH PROTEASE 2/8 (similar to AT2G30950, AT1G06430) no gene model assigned [Picea abies];MA_188257g0010 high_confidence	74.422	12	12	12	17.7	17.7	17.7	0	88.56	1446200	271	695	10	12	12	12	12	12	12	17.7	17.7	By MS/MS	By MS/MS	696740	749440	41319	19907	21413	566300	410040	147	124	O80860	ATP-dependent zinc metalloprotease FTSH 2, chloroplastic (AtFTSH2) (EC 3.4.24.-) (Protein VARIEGATED 2)	FTSH2 VAR2 At2g30950 F7F1.16	reviewed	Arabidopsis thaliana (Mouse-ear cress)	663	91.55	83.107	1103	0	chloroplast organization [GO:0009658];multicellular organism development [GO:0007275];photoinhibition [GO:0010205];photosystem I assembly [GO:0048564];photosystem II repair [GO:0010206];protein catabolic process [GO:0030163];proteolysis [GO:0006508];PSII associated light-harvesting complex II catabolic process [GO:0010304];reactive oxygen species metabolic process [GO:0072593];thylakoid membrane …	ATP binding [GO:0005524];ATP-dependent peptidase activity [GO:0004176];metal ion binding [GO:0046872];metalloendopeptidase activity [GO:0004222];metallopeptidase activity [GO:0008237]	chloroplast [GO:0009507];chloroplast envelope [GO:0009941];chloroplast thylakoid [GO:0009534];chloroplast thylakoid membrane [GO:0009535];integral component of membrane [GO:0016021];peroxisome [GO:0005777];thylakoid [GO:0009579];thylakoid lumen [GO:0031977]	SUBCELLULAR LOCATION: Plastid, chloroplast thylakoid membrane {ECO:0000269|PubMed:11719511, ECO:0000269|PubMed:14630971, ECO:0000269|PubMed:18431481};Single-pass membrane protein {ECO:0000269|PubMed:11719511, ECO:0000269|PubMed:14630971};Stromal side {ECO:0000269|PubMed:11719511, ECO:0000269|PubMed:14630971}.
MA_10433010g0010	At1g54780	MA_10433010g0010	MA_10433010g0010 high_confidence	32.185	6	6	6	22.6	22.6	22.6	0	73.719	717720	245	296	1	5	6	5	6	5	6	18.2	22.6	By MS/MS	By MS/MS	287810	429910	55209	22139	33070	250630	221400	118	127	Q9ZVL6	UPF0603 protein At1g54780, chloroplastic (Thylakoid lumen 18.3 kDa protein)	At1g54780 T22H22.19	reviewed	Arabidopsis thaliana (Mouse-ear cress)	232	87.07	70.69	340	4.09e-118	photosystem II repair [GO:0010206]	acid phosphatase activity [GO:0003993]	chloroplast [GO:0009507];chloroplast thylakoid [GO:0009534];chloroplast thylakoid membrane [GO:0009535];integral component of membrane [GO:0016021];nucleus [GO:0005634];thylakoid [GO:0009579];thylakoid lumen [GO:0031977]	SUBCELLULAR LOCATION: Plastid, chloroplast thylakoid membrane {ECO:0000269|PubMed:11719511, ECO:0000269|PubMed:18431481};Single-pass membrane protein {ECO:0000269|PubMed:11719511};Lumenal side {ECO:0000269|PubMed:11719511}.
MA_77701g0010	MET1	MA_77701g0010	MA_77701g0010 high_confidence	31.603	2	2	2	11.3	11.3	11.3	0	13.337	220080	10	292	1	1	2	1	2	1	2	5.8	11.3	By MS/MS	By MS/MS	77624	142450	12227	4312.4	7914.1	0	116840	2	8	Q94BS2	Protein MET1, chloroplastic (PDZ domain, K-box domain, and TPR region containing protein)	MET1 GAN ZKT At1g55480 T5A14.12	reviewed	Arabidopsis thaliana (Mouse-ear cress)	117	47.01	31.624	50.1	2.77e-07	photosynthesis [GO:0015979];photosystem II assembly [GO:0010207];photosystem II repair [GO:0010206];response to high light intensity [GO:0009644];response to light stimulus [GO:0009416];response to wounding [GO:0009611]		chloroplast [GO:0009507];chloroplast envelope [GO:0009941];chloroplast membrane [GO:0031969];chloroplast stroma [GO:0009570];chloroplast thylakoid [GO:0009534];chloroplast thylakoid membrane [GO:0009535];chromoplast stroma [GO:0009575];extrinsic component of thylakoid membrane [GO:0035448];nucleus [GO:0005634];photosystem II [GO:0009523];thylakoid [GO:0009579]	SUBCELLULAR LOCATION: Plastid, chloroplast membrane {ECO:0000269|PubMed:25587003}. Plastid, chloroplast thylakoid membrane {ECO:0000269|PubMed:25587003};Peripheral membrane protein {ECO:0000269|PubMed:25587003};Stromal side {ECO:0000269|PubMed:25587003}. Note=In thylakoids, enriched in stroma lamellae, and also present in grana. {ECO:0000269|PubMed:25587003}.
MA_10433575g0010		MA_10433575g0010	MA_10433575g0010 high_confidence	21.827	2	2	2	12	12	12	0	18.357	78159	17	209	1	2	1	2	1	2	1	12	6.2	By MS/MS	By MS/MS	37348	40811	9769.8	4668.4	5101.4	23447	0	9	8						NaN	NaN	NaN	NaN	NaN
comp75366_c0_seq1	PSAL	comp75366_c0_seq1;PUT-175a-Picea_abies-4572	comp75366_c0_seq1 PSAL_A2, PHOTOSYSTEM I SUBUNIT L (similar to AT4G12800) MA_3403026g0010 [Picea abies];PUT-175a-Picea_abies-4572 PSAL_A1, PHOTOSYSTEM I SUBUNIT L (similar to AT4G12800) MA_3403026g0010 [Picea abies]	17.004	1	1	1	5	5	5	0	28.193	1744700	86	161	2	1	1	1	1	1	1	5	5	By MS/MS	By MS/MS	1360600	384090	581570	453540	128030	0	218450	52	34	Q9SUI4	Photosystem I reaction center subunit XI, chloroplastic (PSI-L) (PSI subunit V)	PSAL At4g12800 T20K18.150	reviewed	Arabidopsis thaliana (Mouse-ear cress)	161	95.03	85.093	243	2.19e-83	photosynthesis [GO:0015979]	protein domain specific binding [GO:0019904]	chloroplast [GO:0009507];chloroplast envelope [GO:0009941];chloroplast membrane [GO:0031969];chloroplast thylakoid [GO:0009534];chloroplast thylakoid membrane [GO:0009535];cytosol [GO:0005829];integral component of membrane [GO:0016021];photosystem I reaction center [GO:0009538];plastoglobule [GO:0010287];thylakoid [GO:0009579]	SUBCELLULAR LOCATION: Plastid, chloroplast membrane {ECO:0000255};Multi-pass membrane protein {ECO:0000255}.
PUT-175a-Picea_abies-8430	PSAD2	PUT-175a-Picea_abies-8430;MA_9169733g0010	PUT-175a-Picea_abies-8430 PSAD_A2, PHOTOSYSTEM I SUBUNIT D (similar to AT4G02770, AT1G03130) MA_9169733g0010 [Picea abies];MA_9169733g0010 high_confidence	24.785	9	9	2	30.3	30.3	9.8	0	87.427	4288700	321	234	2	9	8	9	8	2	2	30.3	27.4	By MS/MS	By MS/MS	3526500	762210	329900	271270	58632	3901300	801960	212	109	Q9SA56	Photosystem I reaction center subunit II-2, chloroplastic (Photosystem I 20 kDa subunit 2) (PSI-D2)	PSAD2 At1g03130 F10O3_4	reviewed	Arabidopsis thaliana (Mouse-ear cress)	169	90.53	83.432	297	1.84e-103	photosynthesis [GO:0015979]	protein domain specific binding [GO:0019904]	chloroplast envelope [GO:0009941];chloroplast thylakoid [GO:0009534];chloroplast thylakoid membrane [GO:0009535];extracellular region [GO:0005576];photosystem I reaction center [GO:0009538];thylakoid [GO:0009579]	SUBCELLULAR LOCATION: Plastid, chloroplast thylakoid membrane {ECO:0000250};Peripheral membrane protein {ECO:0000250};Stromal side {ECO:0000250}.
MA_348255g0010	PSAN	MA_348255g0010;comp49595_c0_seq1	MA_348255g0010 high_confidence;comp49595_c0_seq1 PSAN, PHOTOSYSTEM I SUBUNIT N (similar to AT5G64040) MA_348255 [Picea abies]	17.967	4	4	4	29.5	29.5	29.5	0	57.204	2163200	251	173	2	4	2	4	2	4	2	29.5	10.4	By MS/MS	By MS/MS	1685400	477790	309030	240770	68255	2153800	464820	153	98	P49107	Photosystem I reaction center subunit N, chloroplastic (PSI-N)	PSAN At5g64040 MHJ24.2	reviewed	Arabidopsis thaliana (Mouse-ear cress)	126	78.57	65.079	176	5.23e-57	photosynthesis [GO:0015979]	protein domain specific binding [GO:0019904]	chloroplast photosystem I [GO:0030093]	SUBCELLULAR LOCATION: Plastid, chloroplast thylakoid membrane {ECO:0000269|PubMed:18431481};Peripheral membrane protein;Lumenal side.
MA_16054g0010	PSAK	MA_16054g0010;UCPabies_isotig05785;comp49596_c0_seq1	MA_16054g0010 high_confidence;UCPabies_isotig05785 PSAK_A2 PHOTOSYSTEM I SUBUNIT K (similar to AT1G30380) MA_16054g0010 [Picea abies];comp49596_c0_seq1 PSAK_A1, PHOTOSYSTEM I SUBUNIT K (similar to AT1G30380) MA_16054g0010 [Picea abies]	13.755	1	1	1	6.7	6.7	6.7	0	11.51	1491200	141	135	3	1	1	1	1	1	1	6.7	6.7	By MS/MS	By MS/MS	1163100	328060	298240	232630	65611	0	142340	79	62	Q9SUI5	Photosystem I reaction center subunit psaK, chloroplastic (PSI-K) (Photosystem I subunit X)	PSAK At1g30380 T4K22.2	reviewed	Arabidopsis thaliana (Mouse-ear cress)	132	78.79	63.636	165	4e-54	photosynthesis [GO:0015979]		chloroplast [GO:0009507];chloroplast thylakoid [GO:0009534];chloroplast thylakoid membrane [GO:0009535];integral component of membrane [GO:0016021];nucleus [GO:0005634];photosystem I [GO:0009522];thylakoid [GO:0009579]	SUBCELLULAR LOCATION: Plastid, chloroplast thylakoid membrane {ECO:0000250};Multi-pass membrane protein {ECO:0000250}.
MA_10090427g0010	PSAF	MA_10090427g0010;comp86403_c0_seq1	MA_10090427g0010 high_confidence;comp86403_c0_seq1 PSAF, PHOTOSYSTEM I SUBUNIT F (similar to AT1G31330) MA_10090427g0010 [Picea abies]	26.968	7	7	7	30.4	30.4	30.4	0	92.167	3114800	248	253	2	7	6	7	6	7	6	30.4	27.7	By MS/MS	By MS/MS	1793400	1321400	389350	224180	165170	1451000	405940	142	106	Q9SHE8	Photosystem I reaction center subunit III, chloroplastic (Light-harvesting complex I 17 kDa protein) (PSI-F)	PSAF At1g31330 T19E23.12	reviewed	Arabidopsis thaliana (Mouse-ear cress)	217	74.65	59.447	265	3.01e-90	photosynthesis [GO:0015979]	protein domain specific binding [GO:0019904]	chloroplast [GO:0009507];chloroplast envelope [GO:0009941];chloroplast thylakoid [GO:0009534];chloroplast thylakoid membrane [GO:0009535];integral component of membrane [GO:0016021];nucleus [GO:0005634];photosystem I reaction center [GO:0009538];plastoglobule [GO:0010287];thylakoid [GO:0009579]	SUBCELLULAR LOCATION: Plastid, chloroplast thylakoid membrane {ECO:0000269|PubMed:18431481};Single-pass membrane protein;Lumenal side.
YP_008082855.1	psaA	YP_008082855.1	YP_008082855.1 photosystem I P700 apoprotein A1 (chloroplast) [Picea abies]	83.08	7	7	7	8	8	8	0	51.305	4612600	521	750	1	7	6	7	6	7	6	8	7.1	By MS/MS	By MS/MS	3949400	663130	256250	219410	36840	3600400	681460	397	124	P56766	Photosystem I P700 chlorophyll a apoprotein A1 (EC 1.97.1.12) (PSI-A) (PsaA)	psaA AtCg00350	reviewed	Arabidopsis thaliana (Mouse-ear cress)	750	97.07	92.533	1418	0	photosynthesis [GO:0015979];protein-chromophore linkage [GO:0018298]	4 iron, 4 sulfur cluster binding [GO:0051539];chlorophyll binding [GO:0016168];electron transfer activity [GO:0009055];magnesium ion binding [GO:0000287]	chloroplast [GO:0009507];chloroplast envelope [GO:0009941];chloroplast thylakoid [GO:0009534];chloroplast thylakoid membrane [GO:0009535];integral component of membrane [GO:0016021];photosystem I [GO:0009522];plastid [GO:0009536];plastoglobule [GO:0010287];thylakoid [GO:0009579]	SUBCELLULAR LOCATION: Plastid, chloroplast thylakoid membrane {ECO:0000255|HAMAP-Rule:MF_00458};Multi-pass membrane protein {ECO:0000255|HAMAP-Rule:MF_00458}.
YP_008082865.1	psaC	YP_008082865.1	YP_008082865.1 photosystem I subunit VII (chloroplast) [Picea abies]	9.0364	5	5	5	53.1	53.1	53.1	0	61.726	1742900	255	81	1	5	4	5	4	5	4	53.1	44.4	By MS/MS	By MS/MS	1093300	649590	290490	182220	108270	658280	168190	156	99	P62090	Photosystem I iron-sulfur center (EC 1.97.1.12) (9 kDa polypeptide) (PSI-C) (Photosystem I subunit VII) (PsaC)	psaC frxA AtCg01060	reviewed	Arabidopsis thaliana (Mouse-ear cress)	81	100	97.531	167	1.65e-56	photosynthesis [GO:0015979];photosynthetic electron transport in photosystem I [GO:0009773]	4 iron, 4 sulfur cluster binding [GO:0051539];electron transfer activity [GO:0009055];metal ion binding [GO:0046872]	chloroplast [GO:0009507];chloroplast stromal thylakoid [GO:0009533];chloroplast thylakoid [GO:0009534];chloroplast thylakoid membrane [GO:0009535];photosystem I [GO:0009522];plastid [GO:0009536]	SUBCELLULAR LOCATION: Plastid, chloroplast thylakoid membrane {ECO:0000255|HAMAP-Rule:MF_01303};Peripheral membrane protein {ECO:0000255|HAMAP-Rule:MF_01303};Stromal side {ECO:0000255|HAMAP-Rule:MF_01303}.
MA_65259g0010	PSAH2	MA_65259g0010;PUT-175a-Picea_abies-7650;comp81075_c0_seq1	MA_65259g0010 high_confidence;PUT-175a-Picea_abies-7650 PSAH_A2, PHOTOSYTEM I SUBUNIT H (similar to AT3G16140, AT1G52230) MA_65259g0010 [Picea abies];comp81075_c0_seq1 PSAH_A1, PHOTOSYTEM I SUBUNIT H (similar to AT3G16140, AT1G52230) MA_65259g0010 [Picea a	15.484	3	3	3	15	15	15	0	43.162	1627900	302	147	3	3	3	3	3	3	3	15	15	By MS/MS	By MS/MS	1166100	461890	232560	166580	65984	1123800	249320	198	104	Q9SUI6	Photosystem I reaction center subunit VI-2, chloroplastic (PSI-H1)	PSAH2 At1g52230 F9I5.11	reviewed	Arabidopsis thaliana (Mouse-ear cress)	137	72.99	64.234	165	1.05e-53	photosynthesis [GO:0015979]		chloroplast [GO:0009507];chloroplast thylakoid [GO:0009534];chloroplast thylakoid membrane [GO:0009535];integral component of membrane [GO:0016021];nucleus [GO:0005634];photosystem I reaction center [GO:0009538];plastoglobule [GO:0010287];thylakoid [GO:0009579]	SUBCELLULAR LOCATION: Plastid, chloroplast thylakoid membrane {ECO:0000305};Single-pass membrane protein {ECO:0000305}.
YP_008082856.1	psaB	YP_008082856.1;MA_173626g0010	YP_008082856.1 photosystem I P700 apoprotein A2 (chloroplast) [Picea abies]	82.387	5	5	5	5.9	5.9	5.9	0	79.969	3387000	394	734	2	4	5	4	5	4	5	4.8	5.9	By MS/MS	By MS/MS	2270900	1116100	199240	133590	65651	1616400	500150	238	156	P56767	Photosystem I P700 chlorophyll a apoprotein A2 (EC 1.97.1.12) (PSI-B) (PsaB)	psaB AtCg00340	reviewed	Arabidopsis thaliana (Mouse-ear cress)	734	97.55	94.142	1398	0	photosynthesis [GO:0015979];protein-chromophore linkage [GO:0018298]	4 iron, 4 sulfur cluster binding [GO:0051539];chlorophyll binding [GO:0016168];electron transfer activity [GO:0009055];magnesium ion binding [GO:0000287]	chloroplast [GO:0009507];chloroplast envelope [GO:0009941];chloroplast thylakoid [GO:0009534];chloroplast thylakoid membrane [GO:0009535];integral component of membrane [GO:0016021];photosystem I [GO:0009522];plastid [GO:0009536];plastoglobule [GO:0010287];thylakoid [GO:0009579]	SUBCELLULAR LOCATION: Plastid, chloroplast thylakoid membrane {ECO:0000255|HAMAP-Rule:MF_00482};Multi-pass membrane protein {ECO:0000255|HAMAP-Rule:MF_00482}.
MA_100910g0020	PSAG	MA_100910g0020;comp96747_c0_seq1	MA_100910g0020 high_confidence;comp96747_c0_seq1 PSAG, PHOTOSYSTEM I SUBUNIT G (similar to AT1G55670) MA_100910g0020 [Picea abies]	17.636	3	3	3	21.5	21.5	21.5	0	22.05	1028300	69	163	2	2	3	2	3	2	3	16	21.5	By MS/MS	By MS/MS	435070	593240	114260	48341	65915	496160	209230	23	46	Q9S7N7	Photosystem I reaction center subunit V, chloroplastic (PSI-G)	PSAG At1g55670 F20N2.21 F20N2.33 F20N2_3	reviewed	Arabidopsis thaliana (Mouse-ear cress)	170	70.59	60	185	4.49e-61	photosynthesis [GO:0015979];photosynthetic electron transport in photosystem I [GO:0009773];photosynthetic NADP+ reduction [GO:0009780];photosystem I stabilization [GO:0042550];protein stabilization [GO:0050821]		chloroplast [GO:0009507];chloroplast envelope [GO:0009941];chloroplast membrane [GO:0031969];chloroplast photosystem I [GO:0030093];chloroplast thylakoid [GO:0009534];chloroplast thylakoid membrane [GO:0009535];integral component of membrane [GO:0016021];nucleus [GO:0005634];thylakoid [GO:0009579]	SUBCELLULAR LOCATION: Plastid, chloroplast membrane {ECO:0000255};Multi-pass membrane protein {ECO:0000255}.
UCPabies_isotig04977	PSAE2	UCPabies_isotig04977;MA_10430790g0010	UCPabies_isotig04977 PSAE_A5, PHOTOSYSTEM I SUBUNIT E (similar to AT4G28750, AT2G20260) MA_10430790g0010 [Picea abies];MA_10430790g0010 medium_confidence	15.435	3	2	2	28.6	12.9	12.9	0	13.515	378410	53	147	2	2	2	1	2	1	2	26.5	12.9	By MS/MS	By MS/MS	295450	82964	54059	42207	11852	276260	0	49	4	Q9S714	Photosystem I reaction center subunit IV B, chloroplastic (PSI-E B)	PSAE2 At2g20260 F11A3.19	reviewed	Arabidopsis thaliana (Mouse-ear cress)	64	92.19	81.25	118	4.1e-35	photosynthesis [GO:0015979]	protein domain specific binding [GO:0019904]	chloroplast [GO:0009507];chloroplast envelope [GO:0009941];chloroplast thylakoid [GO:0009534];chloroplast thylakoid membrane [GO:0009535];mitochondrion [GO:0005739];photosystem I reaction center [GO:0009538];plastoglobule [GO:0010287];thylakoid [GO:0009579]	SUBCELLULAR LOCATION: Plastid, chloroplast thylakoid membrane {ECO:0000250};Peripheral membrane protein {ECO:0000250}.
PUT-175a-Picea_abies-70	PSAE2	PUT-175a-Picea_abies-70;comp86406_c0_seq2;comp86406_c0_seq1;PUT-175a-Picea_abies-7238	PUT-175a-Picea_abies-70 PSAE_A2, PHOTOSYSTEM I SUBUNIT E (similar to AT4G28750, AT2G20260) MA_10430790g0010 [Picea abies];comp86406_c0_seq2 PSAE_A4, PHOTOSYSTEM I SUBUNIT E (similar to AT4G28750, AT2G20260) MA_10430790g0010 [Picea abies];comp86406_c0_seq1	14.689	3	3	2	46.8	46.8	30.2	0	26.186	294700	43	139	4	3	1	3	1	2	1	46.8	15.1	By MS/MS	By matching	283850	10854	42101	40550	1550.6	269780	0	43	0	Q9S714	Photosystem I reaction center subunit IV B, chloroplastic (PSI-E B)	PSAE2 At2g20260 F11A3.19	reviewed	Arabidopsis thaliana (Mouse-ear cress)	64	92.19	82.812	118	2.37e-35	photosynthesis [GO:0015979]	protein domain specific binding [GO:0019904]	chloroplast [GO:0009507];chloroplast envelope [GO:0009941];chloroplast thylakoid [GO:0009534];chloroplast thylakoid membrane [GO:0009535];mitochondrion [GO:0005739];photosystem I reaction center [GO:0009538];plastoglobule [GO:0010287];thylakoid [GO:0009579]	SUBCELLULAR LOCATION: Plastid, chloroplast thylakoid membrane {ECO:0000250};Peripheral membrane protein {ECO:0000250}.
YP_008082831.1	atpH	YP_008082831.1	YP_008082831.1 ATP synthase CF0 subunit III (chloroplast) [Picea abies]	8.0073	1	1	1	50.6	50.6	50.6	0	32.685	584550	6	81	1	1	1	1	1	1	1	50.6	50.6	By MS/MS	By MS/MS	75674	508880	584550	75674	508880	0	86670	1	5	P56760	ATP synthase subunit c, chloroplastic (ATP synthase F(0) sector subunit c) (ATPase subunit III) (F-type ATPase subunit c) (F-ATPase subunit c) (Lipid-binding protein)	atpH AtCg00140	reviewed	Arabidopsis thaliana (Mouse-ear cress)	81	100	96.296	149	2.54e-49	ATP synthesis coupled proton transport [GO:0015986]	lipid binding [GO:0008289];proton-transporting ATP synthase activity, rotational mechanism [GO:0046933]	chloroplast thylakoid [GO:0009534];chloroplast thylakoid membrane [GO:0009535];integral component of membrane [GO:0016021];proton-transporting ATP synthase complex, coupling factor F(o) [GO:0045263]	SUBCELLULAR LOCATION: Plastid, chloroplast thylakoid membrane {ECO:0000255|HAMAP-Rule:MF_01396};Multi-pass membrane protein {ECO:0000255|HAMAP-Rule:MF_01396}.
YP_008082833.1	atpA	YP_008082833.1	YP_008082833.1 ATP synthase CF1 alpha chain (chloroplast) [Picea abies]	55.024	16	16	16	39.3	39.3	39.3	0	250.11	4915600	1176	507	1	14	16	14	16	14	16	30.8	39.3	By MS/MS	By MS/MS	1226700	3689000	196630	49066	147560	1047700	939820	431	745	P56757	ATP synthase subunit alpha, chloroplastic (EC 7.1.2.2) (ATP synthase F1 sector subunit alpha) (F-ATPase subunit alpha)	atpA AtCg00120	reviewed	Arabidopsis thaliana (Mouse-ear cress)	506	92.49	86.166	874	0	ATP synthesis coupled proton transport [GO:0015986];defense response to bacterium [GO:0042742];response to cold [GO:0009409]	ATP binding [GO:0005524];proton-transporting ATP synthase activity, rotational mechanism [GO:0046933];zinc ion binding [GO:0008270]	chloroplast [GO:0009507];chloroplast thylakoid [GO:0009534];chloroplast thylakoid membrane [GO:0009535];cytosol [GO:0005829];mitochondrion [GO:0005739];plastid [GO:0009536];plastoglobule [GO:0010287];proton-transporting ATP synthase complex, catalytic core F(1) [GO:0045261];stromule [GO:0010319];thylakoid [GO:0009579];thylakoid lumen [GO:0031977]	SUBCELLULAR LOCATION: Plastid, chloroplast thylakoid membrane {ECO:0000255|HAMAP-Rule:MF_01346};Peripheral membrane protein {ECO:0000255|HAMAP-Rule:MF_01346}.
YP_008082820.1	atpB	YP_008082820.1	YP_008082820.1 ATP synthase CF1 beta chain (chloroplast) [Picea abies]	52.921	15	15	14	38.8	38.8	36.6	0	152.7	3589300	411	492	1	9	15	9	15	8	14	22.8	38.8	By MS/MS	By MS/MS	872510	2716800	149550	36354	113200	1825700	1712800	137	274	P19366	ATP synthase subunit beta, chloroplastic (EC 7.1.2.2) (ATP synthase F1 sector subunit beta) (F-ATPase subunit beta)	atpB AtCg00480	reviewed	Arabidopsis thaliana (Mouse-ear cress)	494	92.91	88.664	859	0	ATP synthesis coupled proton transport [GO:0015986];defense response to fungus, incompatible interaction [GO:0009817];response to cold [GO:0009409]	ATP binding [GO:0005524];proton-transporting ATP synthase activity, rotational mechanism [GO:0046933];zinc ion binding [GO:0008270]	cell wall [GO:0005618];chloroplast [GO:0009507];chloroplast ATP synthase complex [GO:0009544];chloroplast stroma [GO:0009570];chloroplast thylakoid [GO:0009534];chloroplast thylakoid membrane [GO:0009535];plastid [GO:0009536];plastoglobule [GO:0010287];proton-transporting ATP synthase complex, catalytic core F(1) [GO:0045261];stromule [GO:0010319];thylakoid [GO:0009579];thylakoid lumen [GO:003197…	SUBCELLULAR LOCATION: Plastid, chloroplast thylakoid membrane {ECO:0000255|HAMAP-Rule:MF_01347};Peripheral membrane protein {ECO:0000255|HAMAP-Rule:MF_01347}.
YP_008082832.1	atpF	YP_008082832.1	YP_008082832.1 ATP synthase CF0 subunit I (chloroplast) [Picea abies]	20.846	3	3	3	16.3	16.3	16.3	0	17.595	123640	6	184	1	2	3	2	3	2	3	9.8	16.3	By MS/MS	By MS/MS	59555	64084	11240	5414.1	5825.8	34651	24395	2	4	P56759	ATP synthase subunit b, chloroplastic (ATP synthase F(0) sector subunit b) (ATPase subunit I)	atpF AtCg00130	reviewed	Arabidopsis thaliana (Mouse-ear cress)	184	79.35	64.13	231	1.1e-78	ATP synthesis coupled proton transport [GO:0015986]	ATP binding [GO:0005524];proton-transporting ATP synthase activity, rotational mechanism [GO:0046933]	chloroplast [GO:0009507];chloroplast thylakoid [GO:0009534];chloroplast thylakoid membrane [GO:0009535];integral component of membrane [GO:0016021];plastid [GO:0009536];proton-transporting ATP synthase complex, coupling factor F(o) [GO:0045263];thylakoid [GO:0009579]	SUBCELLULAR LOCATION: Plastid, chloroplast thylakoid membrane {ECO:0000255|HAMAP-Rule:MF_01398};Single-pass membrane protein {ECO:0000255|HAMAP-Rule:MF_01398}.
UCPabies_isotig15225	ATPD	UCPabies_isotig15225;comp80513_c0_seq1;MA_657g0010	UCPabies_isotig15225 ATPD/PDE332_A2, ATP SYNTHASE DELTA-SUBUNIT / PIGMENT DEFECTIVE 332 (similar to AT4G09650) MA_657g0010 [Picea abies];comp80513_c0_seq1 ATPD/PDE332_A1, ATP SYNTHASE DELTA-SUBUNIT / PIGMENT DEFECTIVE 332 (similar to AT4G09650) MA_657g00	27.956	5	5	5	23.8	23.8	23.8	0	46.183	181150	16	256	3	1	5	1	5	1	5	7.4	23.8	By matching	By MS/MS	13638	167510	10656	802.24	9853.7	0	106450	0	16	Q9SSS9	ATP synthase subunit delta, chloroplastic (ATP synthase F(1) sector subunit delta) (F-type ATPase subunit delta)	ATPD At4g09650 T25P22.90	reviewed	Arabidopsis thaliana (Mouse-ear cress)	203	67.49	51.232	196	6.41e-63	ATP synthesis coupled proton transport [GO:0015986];defense response to bacterium [GO:0042742];photosynthesis [GO:0015979];photosynthetic electron transport in photosystem I [GO:0009773];photosynthetic electron transport in photosystem II [GO:0009772];response to cold [GO:0009409]	proton-transporting ATP synthase activity, rotational mechanism [GO:0046933]	chloroplast [GO:0009507];chloroplast envelope [GO:0009941];chloroplast thylakoid [GO:0009534];chloroplast thylakoid membrane [GO:0009535];cytosol [GO:0005829];plastoglobule [GO:0010287];proton-transporting ATP synthase complex, catalytic core F(1) [GO:0045261];stromule [GO:0010319];thylakoid [GO:0009579]	SUBCELLULAR LOCATION: Plastid, chloroplast thylakoid membrane {ECO:0000255|HAMAP-Rule:MF_01416, ECO:0000269|PubMed:17103225};Peripheral membrane protein {ECO:0000255|HAMAP-Rule:MF_01416, ECO:0000269|PubMed:17103225}.
comp49372_c0_seq1	ATPC1	comp49372_c0_seq1;MA_8617095g0010;MA_10433659g0010	comp49372_c0_seq1 ATPC, GAMMA SUBUNIT OF CP ATP SYNTHASE (similar to AT4G04640, AT1G15700) MA_171506g0010 [Picea abies]	42.11	3	3	3	9.5	9.5	9.5	0	22.283	119030	19	380	3	1	3	1	3	1	3	3.4	9.5	By matching	By MS/MS	9300.5	109730	5951.7	465.03	5486.7	0	78523	0	19	Q01908	ATP synthase gamma chain 1, chloroplastic (F-ATPase gamma subunit 1)	ATPC1 At4g04640 T19J18.4	reviewed	Arabidopsis thaliana (Mouse-ear cress)	319	93.1	84.326	563	0	ATP biosynthetic process [GO:0006754];ATP synthesis coupled proton transport [GO:0015986];photosynthetic electron transport in photosystem II [GO:0009772]	enzyme regulator activity [GO:0030234];proton-transporting ATP synthase activity, rotational mechanism [GO:0046933]	chloroplast [GO:0009507];chloroplast ATP synthase complex [GO:0009544];chloroplast envelope [GO:0009941];chloroplast thylakoid [GO:0009534];chloroplast thylakoid membrane [GO:0009535];cytosol [GO:0005829];mitochondrial proton-transporting ATP synthase complex, catalytic core F(1) [GO:0000275];thylakoid [GO:0009579]	SUBCELLULAR LOCATION: Plastid, chloroplast thylakoid membrane {ECO:0000250};Peripheral membrane protein {ECO:0000250}.
YP_008082839.1	petB	YP_008082839.1	YP_008082839.1 cytochrome b6 (chloroplast) [Picea abies]	24.15	2	2	2	11.6	11.6	11.6	0	23.251	355300	65	215	1	2	2	2	2	2	2	11.6	11.6	By MS/MS	By MS/MS	167640	187670	44413	20955	23458	145480	142330	34	31	P56773	Cytochrome b6	petB AtCg00720	reviewed	Arabidopsis thaliana (Mouse-ear cress)	215	95.81	93.488	411	7.83e-149	photosynthesis [GO:0015979];respiratory electron transport chain [GO:0022904]	electron transporter, transferring electrons within cytochrome b6/f complex of photosystem II activity [GO:0045158];metal ion binding [GO:0046872]	chloroplast [GO:0009507];chloroplast thylakoid [GO:0009534];chloroplast thylakoid membrane [GO:0009535];integral component of membrane [GO:0016021];intrinsic component of membrane [GO:0031224];plastid [GO:0009536];thylakoid [GO:0009579]	SUBCELLULAR LOCATION: Plastid, chloroplast thylakoid membrane {ECO:0000255|HAMAP-Rule:MF_00633};Multi-pass membrane protein {ECO:0000255|HAMAP-Rule:MF_00633}.
YP_008082814.1	petA	YP_008082814.1	YP_008082814.1 cytochrome f (chloroplast) [Picea abies]	35.192	4	4	4	15	15	15	0	40.886	373050	171	319	1	4	4	4	4	4	4	15	15	By MS/MS	By MS/MS	196060	176990	23316	12254	11062	105190	81214	88	83	P56771	Cytochrome f	petA AtCg00540	reviewed	Arabidopsis thaliana (Mouse-ear cress)	320	92.5	80.625	536	0	photosynthetic electron transport chain [GO:0009767]	electron transfer activity [GO:0009055];heme binding [GO:0020037];iron ion binding [GO:0005506]	chloroplast [GO:0009507];chloroplast thylakoid [GO:0009534];chloroplast thylakoid membrane [GO:0009535];cytochrome b6f complex [GO:0009512];integral component of thylakoid membrane [GO:0031361];plastid [GO:0009536];thylakoid [GO:0009579]	SUBCELLULAR LOCATION: Plastid, chloroplast thylakoid membrane {ECO:0000250};Single-pass membrane protein {ECO:0000250}.
YP_008082840.1	petD	YP_008082840.1	YP_008082840.1 cytochrome b6/f complex subunit IV (chloroplast) [Picea abies]	19.465	1	1	1	5.6	5.6	5.6	0.0081301	7.5818	51619	30	178	1	1	1	1	1	1	1	5.6	5.6	By MS/MS	By MS/MS	11969	39650	25809	5984.3	19825	0	32066	12	18	P56774	Cytochrome b6-f complex subunit 4 (17 kDa polypeptide)	petD AtCg00730	reviewed	Arabidopsis thaliana (Mouse-ear cress)	160	95	92.5	298	2.01e-105	photosynthetic electron transport chain [GO:0009767]	electron transporter, transferring electrons within cytochrome b6/f complex of photosystem II activity [GO:0045158];electron transporter, transferring electrons within the cyclic electron transport pathway of photosynthesis activity [GO:0045156]	chloroplast [GO:0009507];chloroplast thylakoid [GO:0009534];chloroplast thylakoid membrane [GO:0009535];integral component of membrane [GO:0016021];plastid [GO:0009536];thylakoid [GO:0009579]	SUBCELLULAR LOCATION: Plastid, chloroplast thylakoid membrane {ECO:0000255|HAMAP-Rule:MF_01344};Multi-pass membrane protein {ECO:0000255|HAMAP-Rule:MF_01344}.
PUT-175a-Picea_abies-6207	PETE	PUT-175a-Picea_abies-6207;PUT-175a-Picea_abies-4616;comp81129_c0_seq1	PUT-175a-Picea_abies-6207 PC/PETE_A2, PLASTOCYANIN (similar to AT1G20340, AT1G76100) MA_10427889g0020 [Picea abies];PUT-175a-Picea_abies-4616 PC/PETE_A3, PLASTOCYANIN (similar to AT1G20340, AT1G76100) MA_10427889g0020 [Picea abies];comp81129_c0_seq1 PC/PET	15.041	1	1	1	9	9	9	0.0084746	7.8799	27493	8	144	3	1	1	1	1	1	1	9	9	By MS/MS	By MS/MS	14520	12973	9164.2	4839.9	4324.4	0	2145.8	5	3	P11490	Plastocyanin minor isoform, chloroplastic	PETE At1g76100 T23E18.3 T23E18_39	reviewed	Arabidopsis thaliana (Mouse-ear cress)	147	70.07	57.143	162	3.84e-52		copper ion binding [GO:0005507];electron transfer activity [GO:0009055]	chloroplast [GO:0009507];chloroplast thylakoid membrane [GO:0009535];mitochondrion [GO:0005739];thylakoid [GO:0009579];thylakoid lumen [GO:0031977]	SUBCELLULAR LOCATION: Plastid, chloroplast thylakoid membrane {ECO:0000269|PubMed:11719511};Peripheral membrane protein {ECO:0000269|PubMed:11719511};Lumenal side {ECO:0000269|PubMed:11719511}. Note=Loosely bound to the inner thylakoid membrane surface in chloroplasts.
MA_10435193g0010	At1g32220	MA_10435193g0010	MA_10435193g0010 medium_confidence	15.447	1	1	1	11	11	11	0	25.762	783570	55	145	1	1	1	1	1	1	1	11	11	By MS/MS	By MS/MS	156290	627280	130600	26049	104550	0	139770	30	25	Q9FVR6	Uncharacterized protein At1g32220, chloroplastic	At1g32220 F3C3.2	reviewed	Arabidopsis thaliana (Mouse-ear cress)	112	66.07	47.321	108	1.3e-29	response to oxidative stress [GO:0006979];ubiquinone-6 biosynthetic process [GO:1901006]	NADH dehydrogenase activity [GO:0003954]	chloroplast [GO:0009507];nucleus [GO:0005634];plastoglobule [GO:0010287];thylakoid [GO:0009579]	SUBCELLULAR LOCATION: Plastid, chloroplast, plastoglobule {ECO:0000269|PubMed:16461379, ECO:0000269|PubMed:22274653}.
MA_193431g0010	LFNR1	MA_193431g0010;comp49580_c0_seq1	MA_193431g0010 high_confidence;comp49580_c0_seq1 LFNR, LEAF FERREDOXIN-NADP(+)-OXIDOREDUCTASE (similar to AT5G66190, AT1G20020) MA_193431g0010 [Picea abies]	42.657	6	6	6	19.1	19.1	19.1	0	92.47	551080	149	382	2	6	6	6	6	6	6	19.1	19.1	By MS/MS	By MS/MS	282730	268350	29004	14880	14124	270610	238910	71	78	Q9FKW6	Ferredoxin--NADP reductase, leaf isozyme 1, chloroplastic (EC 1.18.1.2) (Leaf FNR 1) (AtLFNR1) (FNR-1)	LFNR1 PETH1 At5g66190 K2A18.27	reviewed	Arabidopsis thaliana (Mouse-ear cress)	331	89.43	81.873	541	0	defense response to bacterium [GO:0042742];photosynthetic electron transport chain [GO:0009767]	electron transporter, transferring electrons within the cyclic electron transport pathway of photosynthesis activity [GO:0045156];electron transporter, transferring electrons within the noncyclic electron transport pathway of photosynthesis activity [GO:0045157];ferredoxin-NADP+ reductase activity [GO:0004324];poly(U) RNA binding [GO:0008266];protein domain specific binding [GO:0019904]	apoplast [GO:0048046];chloroplast [GO:0009507];chloroplast envelope [GO:0009941];chloroplast stroma [GO:0009570];chloroplast thylakoid [GO:0009534];chloroplast thylakoid membrane [GO:0009535];chloroplast thylakoid membrane protein complex [GO:0098807];plastid [GO:0009536];thylakoid [GO:0009579];thylakoid lumen [GO:0031977]	SUBCELLULAR LOCATION: Plastid, chloroplast stroma {ECO:0000269|Ref.7}. Plastid, chloroplast thylakoid membrane {ECO:0000269|Ref.7};Peripheral membrane protein {ECO:0000269|Ref.7};Stromal side {ECO:0000269|Ref.7}. Note=More abundant in the membrane fraction. {ECO:0000269|Ref.7}.
MA_10431917g0020	FDH1	MA_10431917g0020;MA_10431917g0010	MA_10431917g0020 high_confidence	32.647	5	5	5	11.7	11.7	11.7	0	36.492	563820	110	298	2	4	5	4	5	4	5	11.4	11.7	By MS/MS	By MS/MS	200470	363350	40273	14319	25953	242250	301260	39	71	Q9S7E4	Formate dehydrogenase, chloroplastic/mitochondrial (FDH) (EC 1.17.1.9) (NAD-dependent formate dehydrogenase)	FDH1 FDH At5g14780 T9L3_80	reviewed	Arabidopsis thaliana (Mouse-ear cress)	267	72.66	65.543	304	1.4e-102	formate catabolic process [GO:0042183];response to cadmium ion [GO:0046686]	formate dehydrogenase (NAD+) activity [GO:0008863];NAD binding [GO:0051287];oxidoreductase activity, acting on the CH-OH group of donors, NAD or NADP as acceptor [GO:0016616]	chloroplast [GO:0009507];cytosol [GO:0005829];formate dehydrogenase complex [GO:0009326];mitochondrion [GO:0005739];plastid [GO:0009536];thylakoid [GO:0009579]	SUBCELLULAR LOCATION: Mitochondrion {ECO:0000255|HAMAP-Rule:MF_03210, ECO:0000269|PubMed:14671022, ECO:0000269|Ref.7}. Plastid, chloroplast {ECO:0000269|PubMed:11074273}.
MA_734271g0010	CURT1C	MA_734271g0010;comp49653_c0_seq1	MA_734271g0010 medium_confidence;comp49653_c0_seq1 CURT1A_A4, CURVATURE THYLAKOID 1A (similar to AT4G01150, AT2G46820, AT1G52220, AT4G38100) MA_60075g0010 [Picea abies]	10.106	1	1	1	12.5	12.5	12.5	0	8.1562	54901	30	88	2	1	1	1	1	1	1	12.5	12.5	By MS/MS	By MS/MS	26367	28534	10980	5273.4	5706.8	0	6635.6	17	13	Q9M812	Protein CURVATURE THYLAKOID 1C, chloroplastic	CURT1C At1g52220 F9I5.10	reviewed	Arabidopsis thaliana (Mouse-ear cress)	51	78.43	62.745	72	9.8e-18			chloroplast [GO:0009507];chloroplast thylakoid membrane [GO:0009535];integral component of membrane [GO:0016021];nucleus [GO:0005634]	SUBCELLULAR LOCATION: Plastid, chloroplast thylakoid membrane {ECO:0000269|PubMed:18813226, ECO:0000269|PubMed:23839788};Multi-pass membrane protein {ECO:0000269|PubMed:18813226, ECO:0000269|PubMed:23839788}.
comp49978_c1_seq1	STR4	comp49978_c1_seq1;MA_637173g0010;MA_106219g0010	comp49978_c1_seq1 TROL, THYLAKOID RHODANESE-LIKE (similar to AT4G01050) MA_106219g0010 [Picea abies]	49.092	3	3	3	7.3	7.3	7.3	0	21.275	56118	10	463	3	2	3	2	3	2	3	5	7.3	By MS/MS	By MS/MS	8904.8	47214	2805.9	445.24	2360.7	0	35629	1	9	Q9M158	Rhodanese-like domain-containing protein 4, chloroplastic (Protein THYLAKOID RHODANESE-LIKE) (Sulfurtransferase 4) (AtStr4)	STR4 TROL At4g01050 F2N1.31	reviewed	Arabidopsis thaliana (Mouse-ear cress)	446	60.09	44.619	314	7.44e-103	defense response to bacterium [GO:0042742];photosynthetic electron transport in photosystem II [GO:0009772]		chloroplast [GO:0009507];chloroplast envelope [GO:0009941];chloroplast thylakoid [GO:0009534];chloroplast thylakoid membrane [GO:0009535];chloroplast thylakoid membrane protein complex [GO:0098807];cytosol [GO:0005829];integral component of membrane [GO:0016021]	SUBCELLULAR LOCATION: Plastid, chloroplast envelope {ECO:0000269|PubMed:18431481, ECO:0000269|PubMed:19682289}. Plastid, chloroplast thylakoid membrane {ECO:0000269|PubMed:19682289};Multi-pass membrane protein {ECO:0000255}. Note=Mainly localized to the non-appressed regions of the thylakoid membrane. {ECO:0000269|PubMed:19682289}.
[truncated: 8 more rows]
[truncated: 1 more columns]
